# Supplementary material for: 2-(3,4-Dimethyl-5,5-dioxo-2H,4H-pyrazolo­[4,3-c][1,2]benzothia­zin-2-yl)-N-(2-fluoro­benz­yl)acetamide
Source: Acta Crystallogr Sect E Struct Rep Online. 2012 Jul 18;68(Pt 8):o2470–1. doi: 10.1107/S160053681203187X (PMC3414926; doi:10.1107/S160053681203187X)
Supplement: Supplementary file 1 [file e-68-o2470-sup1.cif]

##############################################################################
#                                                                            #
# This CIF contains the data in a paper accepted for publication in          #
# Acta Crystallographica Section E. It conforms to the requirements of       #
# Notes for Authors for Acta Crystallographica Section E, and has been       #
# peer reviewed under the auspices of the IUCr Commission on Journals.       #
#                                                                            #
# Full details of the Crystallographic Information File format               #
# are given in the paper "The Crystallographic Information File (CIF):       #
# a New Standard Archive File for Crystallography" by S. R. Hall, F. H.      #
# Allen and I. D. Brown [Acta Cryst. (1991), A47, 655-685].                  #
#                                                                            #
# The current version of the core CIF dictionary is obtainable from          #
# ftp://ftp.iucr.org/pub/cif_core.dic.                                       #
#                                                                            #
# Software is freely available for graphical display of the structure(s)     #
# in this CIF. For information consult the CIF software page                 #
# http://www.iucr.org/resources/cif/software.                                #
#                                                                            #
# This file may be used for bona fide research purposes within the           #
# scientific community so long as proper attribution is given to the journal # 
# article from which it was obtained.                                        #
#                                                                            #
##############################################################################
data_global
_audit_creation_method     SHELXL-97
_journal_date_recd_electronic     2012-07-12
_journal_date_accepted     2012-07-12
_journal_name_full     'Acta Crystallographica, Section E'
_journal_year     2012
_journal_volume     68
_journal_issue      8
_journal_page_first     eo2470
_journal_page_last     eo2471
_journal_paper_category     QO
_journal_paper_doi     10.1107/S160053681203187X
_journal_coeditor_code     QM2076
_publ_contact_author
;
    Siddiqui, Hamid latif
    Institute of Chemistry
    University of the Punjab
    Lahore
    Pakistan
;
_publ_contact_author_email     ' drhamidlatif@hotmail.com '
_publ_contact_author_fax     ' 0092+42-923 1269 '
_publ_contact_author_phone     ' 0092-42-923 0463 '
_publ_section_title
;\
2-(3,4-Dimethyl-5,5-dioxo-2<i>H</i>,4<i>H</i>-pyrazolo[4,3-<i>c</i>][1,2]\
benzothiazin-2-yl)-<i>N</i>-(2-fluorobenzyl)acetamide
;
loop_
    _publ_author_name
    _publ_author_address
    'Ahmad, Matloob'
;
Department of Chemistry
Government College University
Faisalabad 38000
Pakistan
;
    'Siddiqui, Hamid Latif'
;
Institute of Chemistry
University of the Punjab
Lahore 54590
Pakistan
;
    'Ahmad, Naveed'
;
Institute of Chemistry
University of the Punjab
Lahore 54590
Pakistan
;
    'Aslam, Sana'
;
Institute of Chemistry
University of the Punjab
Lahore 54590
Pakistan
;
    'Parvez, Masood'
;
Department of Chemistry
The University of Calgary
2500 University Drive NW
Calgary
Alberta
Canada T2N 1N4
;
data_I
_chemical_name_systematic
;\
2-(3,4-Dimethyl-5,5-dioxo-2<i>H</i>,4<i>H</i>-pyrazolo[4,3-
<i>c</i>][1,2]benzothiazin-2-yl)-<i>N</i>-(2-fluorobenzyl)acetamide
;
_chemical_name_common     ?
_chemical_formula_moiety     'C20 H19 F N4 O3 S'
_chemical_formula_sum     'C20 H19 F N4 O3 S'
_chemical_formula_iupac     'C20 H19 F N4 O3 S'
_chemical_formula_weight     414.45
_chemical_melting_point     ?
_symmetry_cell_setting     orthorhombic
_symmetry_space_group_name_H-M     'P n a 21'
_symmetry_space_group_name_Hall     'P 2c -2n'
loop_
    _symmetry_equiv_pos_as_xyz
    'x, y, z'
    '-x, -y, z+1/2'
    '-x+1/2, y+1/2, z+1/2'
    'x+1/2, -y+1/2, z'
_cell_length_a     27.4331(15)
_cell_length_b     7.4519(5)
_cell_length_c     9.2598(6)
_cell_angle_alpha     90.00
_cell_angle_beta     90.00
_cell_angle_gamma     90.00
_cell_volume     1893.0(2)
_cell_formula_units_Z     4
_cell_measurement_reflns_used     8539
_cell_measurement_theta_min     3.22
_cell_measurement_theta_max     67.41
_cell_measurement_temperature     173(2)
_exptl_crystal_description     'Needle'
_exptl_crystal_colour     'Colorless'
_exptl_crystal_size_max     0.12
_exptl_crystal_size_mid     0.06
_exptl_crystal_size_min     0.05
_exptl_crystal_density_diffrn     1.454
_exptl_crystal_density_meas     ?
_exptl_crystal_density_method     'not measured'
_exptl_crystal_F_000     864
_exptl_absorpt_coefficient_mu     1.877
_exptl_absorpt_correction_type     multi-scan
_exptl_absorpt_process_details     '(SADABS; Bruker, 2004)'
_exptl_absorpt_correction_T_min     0.8061
_exptl_absorpt_correction_T_max     0.9120
_exptl_special_details     ?
_diffrn_ambient_temperature     173(2)
_diffrn_radiation_type     CuK\a
_diffrn_radiation_wavelength     1.54178
_diffrn_radiation_source     'fine-focus sealed tube'
_diffrn_radiation_monochromator     graphite
_diffrn_measurement_device_type     'Bruker SMART APEXII CCD'
_diffrn_measurement_method     '\w and \f scans'
_diffrn_detector_area_resol_mean     ?
_diffrn_reflns_number     17539
_diffrn_reflns_av_R_equivalents     0.0286
_diffrn_reflns_av_sigmaI/netI     0.0243
_diffrn_reflns_theta_min     3.22
_diffrn_reflns_theta_max     68.11
_diffrn_reflns_theta_full     68.11
_diffrn_measured_fraction_theta_max     0.984
_diffrn_measured_fraction_theta_full     0.984
_diffrn_reflns_limit_h_min     -32
_diffrn_reflns_limit_h_max     32
_diffrn_reflns_limit_k_min     -8
_diffrn_reflns_limit_k_max     8
_diffrn_reflns_limit_l_min     -10
_diffrn_reflns_limit_l_max     8
_diffrn_standards_number     0
_diffrn_standards_interval_count     ?
_diffrn_standards_interval_time     ?
_diffrn_standards_decay_%     ?
_refine_special_details
;
Refinement of <i>F</i>^2^ against ALL reflections. The weighted <i>R</i>-factor
<i>wR</i> and goodness of fit <i>S</i> are based on <i>F</i>^2^, conventional
<i>R</i>-factors <i>R</i> are based on <i>F</i>, with <i>F</i> set to zero for
negative <i>F</i>^2^. The threshold expression of <i>F</i>^2^ >
\s(<i>F</i>^2^) is used only for calculating <i>R</i>-factors(gt) <i>etc</i>.
and is not relevant to the choice of reflections for refinement.
<i>R</i>-factors based on <i>F</i>^2^ are statistically about twice as large
as those based on <i>F</i>, and <i>R</i>- factors based on ALL data will be
even larger.
;
_reflns_number_total     3009
_reflns_number_gt     2730
_reflns_threshold_expression     I>2sigma(I)
_refine_ls_structure_factor_coef     Fsqd
_refine_ls_matrix_type     full
_refine_ls_R_factor_all     0.0585
_refine_ls_R_factor_gt     0.0490
_refine_ls_wR_factor_gt     0.1330
_refine_ls_wR_factor_ref     0.1461
_refine_ls_goodness_of_fit_ref     1.092
_refine_ls_restrained_S_all     1.092
_refine_ls_number_reflns     3009
_refine_ls_number_parameters     264
_refine_ls_number_restraints     1
_refine_ls_hydrogen_treatment     constr
_refine_ls_weighting_scheme     calc
_refine_ls_weighting_details
         'calc w=1/[\s^2^(Fo^2^)+(0.0785P)^2^+2.1440P] where P=(Fo^2^+2Fc^2^)/3'
_atom_sites_solution_hydrogens     geom
_atom_sites_solution_primary     direct
_atom_sites_solution_secondary     difmap
_refine_ls_shift/su_max     0.000
_refine_ls_shift/su_mean     0.000
_refine_diff_density_max     1.047
_refine_diff_density_min     -0.445
_refine_ls_extinction_method     none
_refine_ls_extinction_coef     ?
_refine_ls_abs_structure_details     'Flack (1983), 1207 Friedel pairs'
_refine_ls_abs_structure_Flack     0.05(3)
loop_
    _atom_type_symbol
    _atom_type_description
    _atom_type_scat_dispersion_real
    _atom_type_scat_dispersion_imag
    _atom_type_scat_source
    'C' 'C' 0.0181 0.0091
                         'International Tables Vol C Tables 4.2.6.8 and 6.1.1.4'
    'H' 'H' 0.0000 0.0000
                         'International Tables Vol C Tables 4.2.6.8 and 6.1.1.4'
    'N' 'N' 0.0311 0.0180
                         'International Tables Vol C Tables 4.2.6.8 and 6.1.1.4'
    'O' 'O' 0.0492 0.0322
                         'International Tables Vol C Tables 4.2.6.8 and 6.1.1.4'
    'F' 'F' 0.0727 0.0534
                         'International Tables Vol C Tables 4.2.6.8 and 6.1.1.4'
    'S' 'S' 0.3331 0.5567
                         'International Tables Vol C Tables 4.2.6.8 and 6.1.1.4'
_computing_data_collection     'APEX2 (Bruker, 2004)'
_computing_cell_refinement     'APEX2 (Bruker, 2004)'
_computing_data_reduction     'SAINT and XPREP (Bruker, 2004)'
_computing_structure_solution     'SHELXS97 (Sheldrick, 2008)'
_computing_structure_refinement     'SHELXL97 (Sheldrick, 2008)'
_computing_molecular_graphics     'ORTEP-3 for Windows (Farrugia, 1997)'
_computing_publication_material     'SHELXL97 (Sheldrick, 2008)'
loop_
    _atom_site_type_symbol
    _atom_site_label
    _atom_site_fract_x
    _atom_site_fract_y
    _atom_site_fract_z
    _atom_site_U_iso_or_equiv
    _atom_site_adp_type
    _atom_site_calc_flag
    _atom_site_refinement_flags
    _atom_site_occupancy
    _atom_site_symmetry_multiplicity
    _atom_site_disorder_assembly
    _atom_site_disorder_group
    C C1 0.18005(14) 0.5585(5) 0.5621(5) 0.0298(9) Uani d . 1 1 . .
    C C2 0.19683(14) 0.6653(6) 0.4508(5) 0.0366(10) Uani d . 1 1 . .
    H H2 0.2306 0.6695 0.4286 0.044 Uiso calc R 1 1 . .
    C C3 0.16385(16) 0.7660(6) 0.3722(6) 0.0410(11) Uani d . 1 1 . .
    H H3 0.1747 0.8363 0.2928 0.049 Uiso calc R 1 1 . .
    C C4 0.11472(16) 0.7642(5) 0.4095(6) 0.0411(11) Uani d . 1 1 . .
    H H4 0.0925 0.8391 0.3589 0.049 Uiso calc R 1 1 . .
    C C5 0.09785(14) 0.6551(5) 0.5191(5) 0.0330(10) Uani d . 1 1 . .
    H H5 0.0642 0.6552 0.5433 0.040 Uiso calc R 1 1 . .
    C C6 0.12980(13) 0.5455(5) 0.5939(5) 0.0276(8) Uani d . 1 1 . .
    C C7 0.11436(12) 0.4057(5) 0.6914(5) 0.0279(8) Uani d . 1 1 . .
    C C8 0.14419(13) 0.2643(5) 0.7402(5) 0.0294(9) Uani d . 1 1 . .
    C C9 0.21028(17) 0.0897(7) 0.6235(6) 0.0487(13) Uani d . 1 1 . .
    H H9A 0.1937 -0.0172 0.6608 0.073 Uiso calc R 1 1 . .
    H H9B 0.2456 0.0742 0.6326 0.073 Uiso calc R 1 1 . .
    H H9C 0.2018 0.1066 0.5216 0.073 Uiso calc R 1 1 . .
    C C10 0.11529(13) 0.1512(5) 0.8186(5) 0.0309(9) Uani d . 1 1 . .
    C C11 0.12523(17) -0.0203(6) 0.8981(6) 0.0402(11) Uani d . 1 1 . .
    H H11A 0.1037 -0.0283 0.9824 0.060 Uiso calc R 1 1 . .
    H H11B 0.1593 -0.0221 0.9301 0.060 Uiso calc R 1 1 . .
    H H11C 0.1192 -0.1225 0.8340 0.060 Uiso calc R 1 1 . .
    C C12 0.02597(14) 0.1619(5) 0.8796(5) 0.0336(9) Uani d . 1 1 . .
    H H12A -0.0003 0.2517 0.8664 0.040 Uiso calc R 1 1 . .
    H H12B 0.0315 0.1467 0.9845 0.040 Uiso calc R 1 1 . .
    C C13 0.00996(13) -0.0174(5) 0.8142(5) 0.0265(8) Uani d . 1 1 . .
    C C14 -0.02579(14) -0.3102(5) 0.8631(5) 0.0317(9) Uani d . 1 1 . .
    H H14A -0.0295 -0.3838 0.9515 0.038 Uiso calc R 1 1 . .
    H H14B 0.0014 -0.3620 0.8063 0.038 Uiso calc R 1 1 . .
    C C15 -0.07211(15) -0.3255(5) 0.7752(5) 0.0321(9) Uani d . 1 1 . .
    C C16 -0.07666(19) -0.4367(6) 0.6583(6) 0.0504(13) Uani d . 1 1 . .
    C C17 -0.1212(2) -0.4580(7) 0.5805(6) 0.0593(16) Uani d . 1 1 . .
    H H17 -0.1236 -0.5374 0.5006 0.071 Uiso calc R 1 1 . .
    C C18 -0.1600(2) -0.3605(8) 0.6252(8) 0.0618(16) Uani d . 1 1 . .
    H H18 -0.1898 -0.3701 0.5735 0.074 Uiso calc R 1 1 . .
    C C19 -0.15798(19) -0.2509(9) 0.7397(8) 0.0635(16) Uani d . 1 1 . .
    H H19 -0.1864 -0.1850 0.7649 0.076 Uiso calc R 1 1 . .
    C C20 -0.11537(14) -0.2278(8) 0.8259(9) 0.077(2) Uani d . 1 1 . .
    H H20 -0.1150 -0.1547 0.9099 0.093 Uiso calc R 1 1 . .
    F F1 -0.03977(13) -0.5300(6) 0.6187(5) 0.0875(13) Uani d . 1 1 . .
    N N1 0.19490(11) 0.2479(4) 0.7068(4) 0.0341(9) Uani d . 1 1 . .
    N N2 0.06857(10) 0.3820(4) 0.7375(4) 0.0281(7) Uani d . 1 1 . .
    N N3 0.07015(11) 0.2262(4) 0.8123(4) 0.0294(7) Uani d . 1 1 . .
    N N4 -0.01247(11) -0.1285(5) 0.9057(4) 0.0304(8) Uani d . 1 1 . .
    H H4A -0.0193 -0.0912 0.9936 0.036 Uiso calc R 1 1 . .
    O O1 0.22202(11) 0.5389(4) 0.8089(4) 0.0455(8) Uani d . 1 1 . .
    O O2 0.26539(10) 0.4115(5) 0.5993(4) 0.0522(9) Uani d . 1 1 . .
    O O3 0.01791(9) -0.0534(4) 0.6870(4) 0.0345(6) Uani d . 1 1 . .
    S S1 0.22083(3) 0.44366(14) 0.67509(13) 0.0366(3) Uani d . 1 1 . .
loop_
    _atom_site_aniso_label
    _atom_site_aniso_U_11
    _atom_site_aniso_U_22
    _atom_site_aniso_U_33
    _atom_site_aniso_U_12
    _atom_site_aniso_U_13
    _atom_site_aniso_U_23
    C1 0.0245(19) 0.035(2) 0.030(3) -0.0034(15) -0.0003(17) -0.0045(17)
    C2 0.0277(19) 0.041(2) 0.041(3) -0.0089(16) 0.0123(19) -0.003(2)
    C3 0.045(2) 0.039(2) 0.038(3) -0.0113(19) 0.003(2) 0.008(2)
    C4 0.037(2) 0.032(2) 0.055(3) -0.0024(17) -0.004(2) 0.007(2)
    C5 0.0247(18) 0.0297(19) 0.044(3) -0.0011(15) -0.0004(18) -0.0020(19)
    C6 0.0256(18) 0.0299(18) 0.027(2) -0.0046(15) 0.0001(17) -0.0017(17)
    C7 0.0202(15) 0.0357(19) 0.028(2) -0.0012(13) 0.0007(17) -0.0018(19)
    C8 0.0192(16) 0.041(2) 0.028(2) -0.0003(15) -0.0001(17) -0.0041(17)
    C9 0.038(2) 0.057(3) 0.051(3) 0.011(2) 0.004(2) -0.014(2)
    C10 0.0257(18) 0.0307(19) 0.036(3) 0.0002(14) -0.0043(17) -0.0015(18)
    C11 0.038(2) 0.042(2) 0.041(3) 0.0007(18) -0.006(2) 0.010(2)
    C12 0.0290(19) 0.038(2) 0.033(3) -0.0057(16) 0.0026(18) -0.0058(19)
    C13 0.0202(17) 0.036(2) 0.023(2) 0.0010(14) 0.0011(16) 0.0009(18)
    C14 0.0278(18) 0.0296(19) 0.038(3) -0.0008(15) 0.0007(18) 0.0023(18)
    C15 0.037(2) 0.035(2) 0.024(2) -0.0099(16) -0.0015(17) 0.0037(17)
    C16 0.058(3) 0.050(3) 0.044(3) -0.003(2) 0.004(3) 0.003(2)
    C17 0.092(4) 0.056(3) 0.030(3) -0.029(3) -0.018(3) 0.006(2)
    C18 0.047(3) 0.070(4) 0.069(4) -0.018(3) -0.008(3) 0.022(3)
    C19 0.043(3) 0.074(4) 0.073(5) -0.004(3) -0.011(3) 0.015(4)
    C20 0.019(2) 0.072(3) 0.141(7) -0.013(2) -0.021(3) 0.068(4)
    F1 0.063(2) 0.117(3) 0.082(3) 0.011(2) -0.0018(19) -0.036(3)
    N1 0.0213(14) 0.0416(18) 0.039(2) 0.0041(12) 0.0043(15) 0.0026(17)
    N2 0.0225(14) 0.0303(17) 0.032(2) -0.0024(12) 0.0031(14) -0.0018(14)
    N3 0.0235(15) 0.0333(16) 0.032(2) -0.0056(12) 0.0006(14) 0.0017(15)
    N4 0.0254(15) 0.0374(17) 0.028(2) -0.0041(14) 0.0007(14) -0.0031(15)
    O1 0.0400(17) 0.059(2) 0.038(2) -0.0167(13) -0.0096(15) -0.0051(17)
    O2 0.0200(13) 0.077(2) 0.060(2) 0.0022(14) 0.0048(15) 0.007(2)
    O3 0.0364(14) 0.0427(15) 0.0243(17) -0.0059(11) -0.0004(14) 0.0020(13)
    S1 0.0184(4) 0.0516(6) 0.0399(7) -0.0042(4) -0.0017(4) 0.0012(5)
_geom_special_details
;
All e.s.d.'s (except the e.s.d. in the dihedral angle between two l.s. planes)
are estimated using the full covariance matrix. The cell e.s.d.'s are taken
into account individually in the estimation of e.s.d.'s in distances, angles
and torsion angles; correlations between e.s.d.'s in cell parameters are only
used when they are defined by crystal symmetry. An approximate (isotropic)
treatment of cell e.s.d.'s is used for estimating e.s.d.'s involving l.s.
planes.
;
loop_
    _geom_bond_atom_site_label_1
    _geom_bond_atom_site_label_2
    _geom_bond_site_symmetry_2
    _geom_bond_distance
    _geom_bond_publ_flag
    C1 C2 . 1.381(6) ?
    C1 C6 . 1.413(5) ?
    C1 S1 . 1.755(4) ?
    C2 C3 . 1.383(7) ?
    C2 H2 . 0.9500 ?
    C3 C4 . 1.391(6) ?
    C3 H3 . 0.9500 ?
    C4 C5 . 1.380(7) ?
    C4 H4 . 0.9500 ?
    C5 C6 . 1.384(6) ?
    C5 H5 . 0.9500 ?
    C6 C7 . 1.443(6) ?
    C7 N2 . 1.339(5) ?
    C7 C8 . 1.408(5) ?
    C8 C10 . 1.366(6) ?
    C8 N1 . 1.430(5) ?
    C9 N1 . 1.471(6) ?
    C9 H9A . 0.9800 ?
    C9 H9B . 0.9800 ?
    C9 H9C . 0.9800 ?
    C10 N3 . 1.360(5) ?
    C10 C11 . 1.500(6) ?
    C11 H11A . 0.9800 ?
    C11 H11B . 0.9800 ?
    C11 H11C . 0.9800 ?
    C12 N3 . 1.444(5) ?
    C12 C13 . 1.531(6) ?
    C12 H12A . 0.9900 ?
    C12 H12B . 0.9900 ?
    C13 O3 . 1.227(5) ?
    C13 N4 . 1.335(5) ?
    C14 N4 . 1.457(5) ?
    C14 C15 . 1.514(6) ?
    C14 H14A . 0.9900 ?
    C14 H14B . 0.9900 ?
    C15 C16 . 1.369(7) ?
    C15 C20 . 1.469(7) ?
    C16 F1 . 1.282(6) ?
    C16 C17 . 1.428(8) ?
    C17 C18 . 1.354(9) ?
    C17 H17 . 0.9500 ?
    C18 C19 . 1.340(9) ?
    C18 H18 . 0.9500 ?
    C19 C20 . 1.425(8) ?
    C19 H19 . 0.9500 ?
    C20 H20 . 0.9500 ?
    N1 S1 . 1.650(3) ?
    N2 N3 . 1.353(5) ?
    N4 H4A . 0.8800 ?
    O1 S1 . 1.429(4) ?
    O2 S1 . 1.430(3) ?
loop_
    _geom_angle_atom_site_label_1
    _geom_angle_atom_site_label_2
    _geom_angle_atom_site_label_3
    _geom_angle_site_symmetry_1
    _geom_angle_site_symmetry_3
    _geom_angle
    _geom_angle_publ_flag
    C2 C1 C6 . . 121.3(4) ?
    C2 C1 S1 . . 120.9(3) ?
    C6 C1 S1 . . 117.7(3) ?
    C1 C2 C3 . . 119.2(4) ?
    C1 C2 H2 . . 120.4 ?
    C3 C2 H2 . . 120.4 ?
    C2 C3 C4 . . 119.8(4) ?
    C2 C3 H3 . . 120.1 ?
    C4 C3 H3 . . 120.1 ?
    C5 C4 C3 . . 120.9(4) ?
    C5 C4 H4 . . 119.6 ?
    C3 C4 H4 . . 119.6 ?
    C4 C5 C6 . . 120.2(4) ?
    C4 C5 H5 . . 119.9 ?
    C6 C5 H5 . . 119.9 ?
    C5 C6 C1 . . 118.3(4) ?
    C5 C6 C7 . . 123.6(3) ?
    C1 C6 C7 . . 117.8(3) ?
    N2 C7 C8 . . 110.2(3) ?
    N2 C7 C6 . . 124.8(3) ?
    C8 C7 C6 . . 124.8(3) ?
    C10 C8 C7 . . 107.1(3) ?
    C10 C8 N1 . . 128.8(4) ?
    C7 C8 N1 . . 124.1(4) ?
    N1 C9 H9A . . 109.5 ?
    N1 C9 H9B . . 109.5 ?
    H9A C9 H9B . . 109.5 ?
    N1 C9 H9C . . 109.5 ?
    H9A C9 H9C . . 109.5 ?
    H9B C9 H9C . . 109.5 ?
    N3 C10 C8 . . 104.6(3) ?
    N3 C10 C11 . . 122.4(4) ?
    C8 C10 C11 . . 132.9(4) ?
    C10 C11 H11A . . 109.5 ?
    C10 C11 H11B . . 109.5 ?
    H11A C11 H11B . . 109.5 ?
    C10 C11 H11C . . 109.5 ?
    H11A C11 H11C . . 109.5 ?
    H11B C11 H11C . . 109.5 ?
    N3 C12 C13 . . 111.1(3) ?
    N3 C12 H12A . . 109.4 ?
    C13 C12 H12A . . 109.4 ?
    N3 C12 H12B . . 109.4 ?
    C13 C12 H12B . . 109.4 ?
    H12A C12 H12B . . 108.0 ?
    O3 C13 N4 . . 123.7(4) ?
    O3 C13 C12 . . 121.3(4) ?
    N4 C13 C12 . . 115.0(4) ?
    N4 C14 C15 . . 115.2(3) ?
    N4 C14 H14A . . 108.5 ?
    C15 C14 H14A . . 108.5 ?
    N4 C14 H14B . . 108.5 ?
    C15 C14 H14B . . 108.5 ?
    H14A C14 H14B . . 107.5 ?
    C16 C15 C20 . . 118.6(5) ?
    C16 C15 C14 . . 123.2(4) ?
    C20 C15 C14 . . 118.0(4) ?
    F1 C16 C15 . . 118.9(5) ?
    F1 C16 C17 . . 118.1(5) ?
    C15 C16 C17 . . 123.0(5) ?
    C18 C17 C16 . . 117.4(5) ?
    C18 C17 H17 . . 121.3 ?
    C16 C17 H17 . . 121.3 ?
    C19 C18 C17 . . 122.4(6) ?
    C19 C18 H18 . . 118.8 ?
    C17 C18 H18 . . 118.8 ?
    C18 C19 C20 . . 123.4(6) ?
    C18 C19 H19 . . 118.3 ?
    C20 C19 H19 . . 118.3 ?
    C19 C20 C15 . . 115.1(7) ?
    C19 C20 H20 . . 122.5 ?
    C15 C20 H20 . . 122.5 ?
    C8 N1 C9 . . 117.5(3) ?
    C8 N1 S1 . . 112.4(3) ?
    C9 N1 S1 . . 119.5(3) ?
    C7 N2 N3 . . 104.3(3) ?
    N2 N3 C10 . . 113.8(3) ?
    N2 N3 C12 . . 118.6(3) ?
    C10 N3 C12 . . 127.6(3) ?
    C13 N4 C14 . . 121.3(4) ?
    C13 N4 H4A . . 119.3 ?
    C14 N4 H4A . . 119.3 ?
    O1 S1 O2 . . 119.3(2) ?
    O1 S1 N1 . . 107.15(19) ?
    O2 S1 N1 . . 107.9(2) ?
    O1 S1 C1 . . 106.9(2) ?
    O2 S1 C1 . . 109.5(2) ?
    N1 S1 C1 . . 105.23(17) ?
loop_
    _geom_torsion_atom_site_label_1
    _geom_torsion_atom_site_label_2
    _geom_torsion_atom_site_label_3
    _geom_torsion_atom_site_label_4
    _geom_torsion_site_symmetry_1
    _geom_torsion_site_symmetry_2
    _geom_torsion_site_symmetry_3
    _geom_torsion_site_symmetry_4
    _geom_torsion
    _geom_torsion_publ_flag
    C6 C1 C2 C3 . . . . 2.2(7) ?
    S1 C1 C2 C3 . . . . -174.3(3) ?
    C1 C2 C3 C4 . . . . 2.6(7) ?
    C2 C3 C4 C5 . . . . -3.7(7) ?
    C3 C4 C5 C6 . . . . 0.1(7) ?
    C4 C5 C6 C1 . . . . 4.5(6) ?
    C4 C5 C6 C7 . . . . -168.7(4) ?
    C2 C1 C6 C5 . . . . -5.7(6) ?
    S1 C1 C6 C5 . . . . 170.9(3) ?
    C2 C1 C6 C7 . . . . 167.9(4) ?
    S1 C1 C6 C7 . . . . -15.5(5) ?
    C5 C6 C7 N2 . . . . -10.3(7) ?
    C1 C6 C7 N2 . . . . 176.5(4) ?
    C5 C6 C7 C8 . . . . 163.0(4) ?
    C1 C6 C7 C8 . . . . -10.2(6) ?
    N2 C7 C8 C10 . . . . 0.0(5) ?
    C6 C7 C8 C10 . . . . -174.1(4) ?
    N2 C7 C8 N1 . . . . 178.6(4) ?
    C6 C7 C8 N1 . . . . 4.5(7) ?
    C7 C8 C10 N3 . . . . 0.8(5) ?
    N1 C8 C10 N3 . . . . -177.8(4) ?
    C7 C8 C10 C11 . . . . -179.7(5) ?
    N1 C8 C10 C11 . . . . 1.8(8) ?
    N3 C12 C13 O3 . . . . -31.9(5) ?
    N3 C12 C13 N4 . . . . 147.6(3) ?
    N4 C14 C15 C16 . . . . 138.4(4) ?
    N4 C14 C15 C20 . . . . -47.1(5) ?
    C20 C15 C16 F1 . . . . -176.0(5) ?
    C14 C15 C16 F1 . . . . -1.6(7) ?
    C20 C15 C16 C17 . . . . 2.0(7) ?
    C14 C15 C16 C17 . . . . 176.4(4) ?
    F1 C16 C17 C18 . . . . 179.0(5) ?
    C15 C16 C17 C18 . . . . 0.9(8) ?
    C16 C17 C18 C19 . . . . -1.6(8) ?
    C17 C18 C19 C20 . . . . -0.7(9) ?
    C18 C19 C20 C15 . . . . 3.6(8) ?
    C16 C15 C20 C19 . . . . -4.1(7) ?
    C14 C15 C20 C19 . . . . -178.8(4) ?
    C10 C8 N1 C9 . . . . 60.7(6) ?
    C7 C8 N1 C9 . . . . -117.5(5) ?
    C10 C8 N1 S1 . . . . -154.7(4) ?
    C7 C8 N1 S1 . . . . 27.0(5) ?
    C8 C7 N2 N3 . . . . -0.8(5) ?
    C6 C7 N2 N3 . . . . 173.4(4) ?
    C7 N2 N3 C10 . . . . 1.3(5) ?
    C7 N2 N3 C12 . . . . 179.1(4) ?
    C8 C10 N3 N2 . . . . -1.3(5) ?
    C11 C10 N3 N2 . . . . 179.0(4) ?
    C8 C10 N3 C12 . . . . -178.9(4) ?
    C11 C10 N3 C12 . . . . 1.5(7) ?
    C13 C12 N3 N2 . . . . 116.5(4) ?
    C13 C12 N3 C10 . . . . -66.1(6) ?
    O3 C13 N4 C14 . . . . 5.2(6) ?
    C12 C13 N4 C14 . . . . -174.2(3) ?
    C15 C14 N4 C13 . . . . -80.3(5) ?
    C8 N1 S1 O1 . . . . 68.7(3) ?
    C9 N1 S1 O1 . . . . -147.5(4) ?
    C8 N1 S1 O2 . . . . -161.6(3) ?
    C9 N1 S1 O2 . . . . -17.8(4) ?
    C8 N1 S1 C1 . . . . -44.7(3) ?
    C9 N1 S1 C1 . . . . 99.0(4) ?
    C2 C1 S1 O1 . . . . 104.4(4) ?
    C6 C1 S1 O1 . . . . -72.2(3) ?
    C2 C1 S1 O2 . . . . -26.1(4) ?
    C6 C1 S1 O2 . . . . 157.2(3) ?
    C2 C1 S1 N1 . . . . -141.9(4) ?
    C6 C1 S1 N1 . . . . 41.5(4) ?
loop_
    _geom_hbond_atom_site_label_D
    _geom_hbond_atom_site_label_H
    _geom_hbond_atom_site_label_A
    _geom_hbond_site_symmetry_A
    _geom_hbond_distance_DH
    _geom_hbond_distance_HA
    _geom_hbond_distance_DA
    _geom_hbond_angle_DHA
    N4 H4A O3 2 0.88 2.09 2.940(5) 161.9
    C3 H3 O2 3_554 0.95 2.50 3.366(6) 152.3
    C14 H14A F1 2_545 0.99 2.53 3.202(6) 124.6
    C12 H12B O3 2 0.99 2.42 3.195(6) 135.1
    C14 H14B F1 . 0.99 2.42 2.820(6) 103.4
