# Supplementary material for: 2-(3,4-Dimethyl-5,5-dioxo-2H,4H-pyrazolo­[4,3-c][1,2]benzothia­zin-2-yl)-N-(2-fluoro­benz­yl)acetamide
Source: Acta Crystallogr Sect E Struct Rep Online. 2012 Jul 18;68(Pt 8):o2470–1. doi: 10.1107/S160053681203187X (PMC3414926; doi:10.1107/S160053681203187X)
Supplement: Supplementary file 2 [file e-68-o2470-Isup2.hkl]

#
# h,k,l, Fc-squared, Fo-squared, sigma(Fo-squared) and status flag
#
data_I
_shelx_title '    ANBUT5 in Pna2(1)'
_shelx_refln_list_code          4
_shelx_F_calc_maximum      153.15
_exptl_crystal_F_000       864.00
_reflns_d_resolution_high  0.8308
 
loop_
 _symmetry_equiv_pos_as_xyz
 'x, y, z'
 '-x, -y, z+1/2'
 '-x+1/2, y+1/2, z+1/2'
 'x+1/2, -y+1/2, z'
 
_cell_length_a    27.4331
_cell_length_b     7.4519
_cell_length_c     9.2598
_cell_angle_alpha  90.000
_cell_angle_beta   90.000
_cell_angle_gamma  90.000
 
_shelx_F_squared_multiplier     1.000
 
loop_
 _refln_index_h
 _refln_index_k
 _refln_index_l
 _refln_F_squared_calc
 _refln_F_squared_meas
 _refln_F_squared_sigma
 _refln_observed_status
   4   0 -10       81.21       83.79     23.19 o
   6   0 -10        0.13        1.84     14.00 o
   8   0 -10      458.71      524.31     46.83 o
  10   0 -10       91.63       84.71     21.35 o
  12   0 -10       97.71       96.18     21.35 o
  14   0 -10        1.69        9.41     11.02 o
   3   1 -10      208.29      217.62     32.60 o
   4   1 -10       60.65       41.78     19.05 o
   5   1 -10      116.17       78.75     15.94 o
   6   1 -10       53.60       56.46     14.77 o
   7   1 -10       56.09       78.19     16.37 o
   8   1 -10       54.84       48.93     11.08 o
   9   1 -10      240.52      273.00     18.22 o
  10   1 -10       81.83       85.26     12.35 o
  11   1 -10      115.84       84.63     25.71 o
  12   1 -10       83.32       70.13     17.56 o
  13   1 -10       32.52       30.01      9.77 o
   0   2 -10      269.97      300.72     32.37 o
   1   2 -10      148.42      180.43     20.42 o
   2   2 -10       83.28      101.88     14.25 o
   3   2 -10       37.33       52.57     15.09 o
   4   2 -10       43.76       83.33     25.71 o
   5   2 -10       92.52      135.55     41.43 o
   6   2 -10      104.62       93.89     23.41 o
   7   2 -10       74.06      110.19     37.53 o
   8   2 -10      266.36      217.19     19.90 o
   9   2 -10        3.84        5.23      7.69 o
  10   2 -10       32.42       60.66     13.68 o
  11   2 -10       96.68      151.07     17.19 o
  12   2 -10       76.86       84.48     14.33 o
   1   3 -10       21.93       21.81     11.93 o
   2   3 -10       41.93       35.65     10.03 o
   3   3 -10       34.98       24.45     10.53 o
   4   3 -10       44.85       33.45     13.62 o
   5   3 -10       36.66       39.88     10.73 o
   6   3 -10       87.12       46.35     12.29 o
   7   3 -10       15.79       11.48      7.84 o
   8   3 -10      123.23       55.55     12.34 o
   9   3 -10        7.76        5.51     11.02 o
   2   0  -9      247.50      141.41     32.83 o
   4   0  -9      417.70      550.70     54.18 o
   6   0  -9      430.64      661.58     59.23 o
   8   0  -9        0.69        6.89     14.46 o
  10   0  -9      467.59      467.72     31.90 o
  12   0  -9       10.56       17.05      6.55 o
  14   0  -9       68.13       92.14     10.45 o
  16   0  -9      207.04      216.29     13.00 o
  18   0  -9       79.24       90.44     20.89 o
   1   1  -9      283.32      301.36     29.39 o
   2   1  -9       19.87       53.60     19.74 o
   3   1  -9      557.62      592.31     31.30 o
   4   1  -9       37.26       17.90      3.29 o
   5   1  -9       25.46       28.67      3.72 o
   6   1  -9      174.35      191.54      7.39 o
   7   1  -9       54.40       64.41      6.86 o
   8   1  -9      112.96      136.86     12.46 o
   9   1  -9       12.89        7.12      3.22 o
  10   1  -9       42.73       46.52      5.33 o
  11   1  -9       80.75       84.00      8.75 o
  12   1  -9       11.24        6.56      3.37 o
  13   1  -9       74.38       99.59     19.25 o
  14   1  -9      110.21       98.48      8.99 o
  15   1  -9       38.90       33.72      6.56 o
  16   1  -9      198.92      211.43     11.37 o
  17   1  -9      325.07      357.32     14.16 o
  18   1  -9       89.61      102.82      7.86 o
   1   2  -9       62.97       64.38     15.32 o
   2   2  -9      166.69      152.86     21.31 o
   3   2  -9      133.96      127.25     16.00 o
   4   2  -9       45.99       39.33      8.16 o
   5   2  -9      130.31      131.21     15.60 o
   6   2  -9       72.74       95.59     12.98 o
   7   2  -9       43.68       33.64      6.83 o
   8   2  -9       39.36       41.37      7.01 o
   9   2  -9      510.68      557.57     13.65 o
  10   2  -9      400.45      503.63     12.99 o
  11   2  -9      168.66      181.49     26.22 o
  12   2  -9       45.31       50.25     11.47 o
  13   2  -9       18.95       36.02     10.25 o
  14   2  -9       46.67       37.88     10.93 o
  15   2  -9      124.70      142.52     24.50 o
  16   2  -9       25.57       25.43     10.22 o
  17   2  -9       48.30       43.51     11.33 o
   0   3  -9      174.42      100.39     20.73 o
   1   3  -9       38.12       16.37      9.97 o
   2   3  -9      212.72      245.11     32.23 o
   3   3  -9        6.42        1.13     10.28 o
   4   3  -9       66.58       87.71     17.37 o
   5   3  -9      158.35       84.30     35.67 o
   6   3  -9       37.81       61.36     20.11 o
   7   3  -9      117.39       90.73     30.12 o
   8   3  -9       14.46       11.01      8.30 o
   9   3  -9      145.13      184.47     21.20 o
  10   3  -9       28.16       17.28      8.28 o
  11   3  -9      127.21      183.61     23.99 o
  12   3  -9       79.20       60.52     20.09 o
  13   3  -9      128.49       43.59     20.32 o
  14   3  -9      104.51       76.51     26.80 o
  15   3  -9       56.62       32.98      8.97 o
   1   4  -9       40.76       10.82      7.85 o
   2   4  -9       12.16        6.80      8.80 o
   3   4  -9       28.54       17.95      9.44 o
   4   4  -9       39.85       25.00      9.93 o
   5   4  -9      103.81       61.38     23.83 o
   6   4  -9      220.66       61.72     15.28 o
   7   4  -9       53.32       67.28     22.18 o
   8   4  -9       17.70       12.24      7.51 o
  10   4  -9       11.72       13.00      7.03 o
  12   4  -9        4.60        5.91      6.39 o
   0   5  -9      104.20       18.22     16.30 o
   1   5  -9       40.84        9.53      6.51 o
   2   5  -9       50.18       18.63     10.54 o
   3   5  -9        5.01        2.04      6.98 o
   4   5  -9       58.22       32.13     23.53 o
   5   5  -9       15.66        7.07      7.23 o
   2   0  -8      252.76      327.81     44.53 o
   4   0  -8      332.76      202.13     19.74 o
   6   0  -8      241.54      344.01      9.50 o
   8   0  -8       84.30      133.43      9.67 o
  10   0  -8     1175.95     1351.67     22.22 o
  12   0  -8      209.93      226.32      8.32 o
  14   0  -8      114.78      122.10      8.17 o
  16   0  -8      303.35      290.71     12.34 o
  18   0  -8      658.96      756.46     26.42 o
  20   0  -8      323.66      363.31     16.49 o
  22   0  -8       68.99       67.93     12.17 o
   1   1  -8      155.12      185.23     13.61 o
   2   1  -8       55.69       88.83     10.77 o
   3   1  -8     1057.83     1042.29     32.51 o
   4   1  -8        4.66        5.73      4.95 o
   5   1  -8      165.74      156.18      9.95 o
   6   1  -8      209.15      264.58     11.87 o
   7   1  -8     1271.91     1290.92     32.96 o
   8   1  -8      362.40      456.05      9.94 o
   9   1  -8      401.43      425.04      8.44 o
  10   1  -8        7.34        3.48      2.27 o
  11   1  -8      295.18      288.84      7.53 o
  12   1  -8       78.15       75.64      4.20 o
  13   1  -8      340.18      361.76      7.89 o
  14   1  -8      134.12      161.16      5.26 o
  15   1  -8      263.09      243.14      6.52 o
  16   1  -8      225.91      293.96      8.27 o
  17   1  -8       16.28       13.32      3.11 o
  18   1  -8       49.09       78.85      6.88 o
  19   1  -8       22.57       21.97      4.53 o
  20   1  -8       29.64       38.78      5.07 o
  21   1  -8       48.22       43.84      6.48 o
  22   1  -8       33.55       42.65      6.78 o
   0   2  -8      918.39      754.30     33.76 o
   1   2  -8       19.33       13.43      4.09 o
   2   2  -8      188.27      179.96      8.11 o
   3   2  -8       36.78       56.36      5.35 o
   4   2  -8      240.73      327.29     10.76 o
   5   2  -8       84.06       90.62      8.19 o
   6   2  -8      284.22      312.67     12.22 o
   7   2  -8       27.49       19.95      4.57 o
   8   2  -8      277.54      237.47      9.26 o
   9   2  -8      216.75      233.67     10.06 o
  10   2  -8       19.85       14.17      4.11 o
  11   2  -8      384.41      361.93      8.72 o
  12   2  -8       34.31       57.23      4.64 o
  13   2  -8      187.31      214.18      8.66 o
  14   2  -8      119.50      165.80      7.64 o
  15   2  -8       79.55      112.82      7.66 o
  16   2  -8      431.84      512.01     17.82 o
  17   2  -8       96.76       94.59      9.22 o
  18   2  -8      141.42      122.02     10.23 o
  19   2  -8       12.54        8.28      4.65 o
  20   2  -8      107.58      122.68     12.64 o
  21   2  -8       43.98       62.28      7.66 o
   1   3  -8       11.05        3.68      3.89 o
   2   3  -8       75.92       74.58      6.00 o
   3   3  -8      361.20      388.25     12.28 o
   4   3  -8       83.76       88.49      8.10 o
   5   3  -8      505.95      501.27     13.19 o
   6   3  -8      249.76      203.24     12.39 o
   7   3  -8      236.15      223.70     13.67 o
   8   3  -8      109.11      114.43      9.66 o
   9   3  -8       19.82       27.97      5.50 o
  10   3  -8      554.21      512.94     12.97 o
  11   3  -8       72.47       60.38      6.39 o
  12   3  -8       80.26      104.57     10.04 o
  13   3  -8       80.71       92.50     16.37 o
  14   3  -8       34.62       35.87     10.20 o
  15   3  -8       11.98       10.91      5.38 o
  16   3  -8      117.63      106.03     16.17 o
  17   3  -8       60.11       58.11     13.77 o
  18   3  -8       97.28      124.69     11.62 o
  19   3  -8        7.54        8.29      4.39 o
  20   3  -8       16.93       25.94      5.97 o
   0   4  -8      142.22      136.54     14.46 o
   1   4  -8      189.94      221.84      9.00 o
   2   4  -8       73.86       82.84     12.50 o
   3   4  -8       15.55       15.68      3.67 o
   4   4  -8      205.83      178.87      8.94 o
   5   4  -8       69.03       68.67      6.91 o
   6   4  -8      152.17      150.03      7.21 o
   7   4  -8        1.20        1.07      2.83 o
   8   4  -8       41.84       30.85      6.59 o
   9   4  -8       34.76       40.43      7.51 o
  10   4  -8       60.05       76.24     11.87 o
  11   4  -8      139.39      178.72      8.45 o
  12   4  -8       36.63       42.10      9.71 o
  13   4  -8       32.09       27.69     12.69 o
  14   4  -8       88.45      121.98     20.66 o
  16   4  -8        6.77        4.14      6.53 o
  17   4  -8       17.33        6.02      7.36 o
   1   5  -8       61.02       49.00     11.67 o
   2   5  -8       30.12       23.55      6.31 o
   3   5  -8       39.01       21.74      6.07 o
   4   5  -8        0.82       -0.48      2.89 o
   5   5  -8       10.21        5.40      3.30 o
   6   5  -8       99.75       78.17     24.45 o
   7   5  -8        0.67        5.50      7.47 o
   8   5  -8      111.99       88.76     47.52 o
   9   5  -8       69.67       70.16     47.40 o
  10   5  -8        5.51        2.67      6.73 o
  11   5  -8       48.72       49.81     23.13 o
  12   5  -8      134.39       39.02     16.53 o
  13   5  -8       12.97       12.55      8.02 o
   0   6  -8       43.84        2.51      9.90 o
   1   6  -8       65.74       14.16      7.17 o
   2   6  -8       19.21        4.46      6.95 o
   3   6  -8       19.86        4.17      6.79 o
   4   6  -8       32.95       22.04     16.07 o
   5   6  -8       34.77       22.91     21.74 o
   6   6  -8       27.45       -0.23     12.86 o
   2   0  -7      985.15     1065.14     37.88 o
   4   0  -7      113.82      103.76     13.08 o
   6   0  -7     1102.73     1209.50     43.96 o
   8   0  -7      448.42      400.86      6.72 o
  10   0  -7     1373.01     1365.89     17.89 o
  12   0  -7      179.16      238.19      6.74 o
  14   0  -7     1578.11     1724.43     20.49 o
  16   0  -7      540.49      468.15      9.51 o
  18   0  -7      268.04      299.81     10.88 o
  20   0  -7      775.44      794.59     20.93 o
  22   0  -7       51.33       38.45      5.21 o
  24   0  -7      223.26      255.73     14.69 o
   0   1  -7      149.49      209.36     11.40 o
   1   1  -7      620.59      564.35     12.77 o
   2   1  -7       30.79       24.19      2.42 o
   3   1  -7      509.20      533.78      9.42 o
   4   1  -7        9.03       51.71      3.34 o
   5   1  -7       29.21       20.53      2.47 o
   6   1  -7        2.55        4.02      1.91 o
   7   1  -7      104.29      107.16      4.70 o
   8   1  -7       70.81       55.11      3.36 o
   9   1  -7      167.76      173.18      4.12 o
  10   1  -7       54.99       57.86      2.88 o
  11   1  -7      287.39      281.42      4.78 o
  12   1  -7      199.21      158.67      5.09 o
  13   1  -7      549.86      527.90      7.49 o
  14   1  -7       85.15       86.08      3.70 o
  15   1  -7      122.39      130.98      5.34 o
  16   1  -7       49.30       43.05      2.91 o
  17   1  -7     1556.36     1635.81     18.14 o
  18   1  -7       38.95       33.06      2.95 o
  19   1  -7       22.36       23.92      2.82 o
  20   1  -7       56.91       48.60      4.73 o
  21   1  -7      452.68      500.03     11.69 o
  22   1  -7       22.83       32.95      4.02 o
  23   1  -7       62.47       72.58      5.67 o
  24   1  -7       12.72       16.51      4.71 o
  25   1  -7       15.24       33.06      6.43 o
   1   2  -7        4.34        2.17      3.07 o
   2   2  -7       20.23       30.79      4.22 o
   3   2  -7      137.87      143.25      7.85 o
   4   2  -7      324.43      300.22      8.08 o
   5   2  -7      916.72      942.50     13.86 o
   6   2  -7      891.20      843.49     13.05 o
   7   2  -7      159.96      190.51      7.87 o
   8   2  -7      308.98      352.58      7.23 o
   9   2  -7      313.05      314.12      7.07 o
  10   2  -7     1284.26     1388.00     17.63 o
  11   2  -7      353.13      378.81      8.67 o
  12   2  -7       14.47        3.40      2.27 o
  13   2  -7       85.71       94.31      3.63 o
  14   2  -7      413.52      423.98      7.52 o
  15   2  -7      132.05      142.53      6.01 o
  16   2  -7        3.90        2.96      2.02 o
  17   2  -7       23.91       21.24      2.74 o
  18   2  -7       23.17       19.90      2.58 o
  19   2  -7       72.54       62.27      4.18 o
  20   2  -7        9.67       15.97      3.97 o
  21   2  -7       87.77       83.46      6.41 o
  22   2  -7       45.44       45.95      4.88 o
  23   2  -7       11.10        2.81      4.12 o
  24   2  -7      322.84      292.91     14.92 o
   0   3  -7       89.76      131.38     14.31 o
   1   3  -7      405.54      398.57      9.69 o
   2   3  -7      455.80      502.86     10.80 o
   3   3  -7       93.93       92.88      5.56 o
   4   3  -7      330.04      385.53      9.43 o
   5   3  -7        6.71        7.07      3.39 o
   6   3  -7      243.74      232.30      9.32 o
   7   3  -7       95.78       89.36      4.69 o
   8   3  -7      630.97      694.27     12.32 o
   9   3  -7      103.58      120.25      5.91 o
  10   3  -7       10.48       15.37      2.71 o
  11   3  -7      146.13      169.86      7.80 o
  12   3  -7      453.51      499.39     12.11 o
  13   3  -7      514.55      501.67     15.26 o
  14   3  -7        6.28        3.79      2.22 o
  15   3  -7       13.37       10.64      2.51 o
  16   3  -7       43.81       39.47      4.26 o
  17   3  -7       71.15       86.94     10.42 o
  18   3  -7      261.25      316.35     13.61 o
  19   3  -7       84.04       78.79      5.86 o
  20   3  -7       14.28       12.74      3.55 o
  21   3  -7       41.13       40.75      7.49 o
  22   3  -7      116.46      114.39      9.15 o
  23   3  -7       26.87       18.13      5.28 o
   1   4  -7       89.69       86.60      4.22 o
   2   4  -7       23.55       24.87      3.22 o
   3   4  -7      169.91      152.54      6.30 o
   4   4  -7       41.94       46.53      4.62 o
   5   4  -7      156.85      102.61      6.24 o
   6   4  -7      719.71      757.19     11.59 o
   7   4  -7        2.62        3.47      2.30 o
   8   4  -7       47.85       47.99      4.99 o
   9   4  -7      638.62      702.61     11.60 o
  10   4  -7       79.74       74.87      5.11 o
  11   4  -7      161.57      179.78     10.10 o
  12   4  -7       34.17       22.97      3.19 o
  13   4  -7       95.50      133.93      6.76 o
  14   4  -7       55.50       59.51      5.34 o
  15   4  -7       11.00        5.89      3.37 o
  16   4  -7       42.52       44.16      7.51 o
  17   4  -7      152.55      104.83     10.67 o
  18   4  -7       44.14       41.22      6.23 o
  19   4  -7       13.56        8.82      5.18 o
   0   5  -7      180.84      156.29     31.21 o
   1   5  -7       22.56       27.48      4.18 o
   2   5  -7      163.81      184.37     10.06 o
   3   5  -7       12.82       14.02      3.33 o
   4   5  -7        6.77        4.36      2.78 o
   5   5  -7      108.92       92.96      8.59 o
   6   5  -7      203.32      202.54      7.31 o
   7   5  -7        0.13        3.99      2.77 o
   8   5  -7       40.48       66.76      6.03 o
   9   5  -7       21.53       19.72      5.12 o
  10   5  -7       15.52       18.51      2.95 o
  11   5  -7       30.08       33.21      4.72 o
  12   5  -7       64.89       48.88     11.23 o
  13   5  -7       19.50       19.65      6.28 o
  14   5  -7       59.35       28.45     18.56 o
  15   5  -7        6.90        7.18      7.50 o
  16   5  -7       52.68        8.38     10.70 o
  17   5  -7       25.23       15.29     19.74 o
   1   6  -7      117.63       25.14     12.06 o
   2   6  -7       27.38       16.65      5.58 o
   3   6  -7       44.21       28.50     10.06 o
   4   6  -7       80.71       18.64     11.93 o
   5   6  -7       41.15        9.72      9.40 o
   6   6  -7       92.02       27.02     15.39 o
   7   6  -7       19.06       11.22     10.38 o
   8   6  -7        5.11        7.18     12.40 o
   9   6  -7      191.36       30.52     13.49 o
  10   6  -7       40.81       -0.18     10.95 o
  11   6  -7        2.97       -2.07     10.06 o
  12   6  -7       99.59        4.66      9.89 o
   0   0  -6      121.65      137.60      9.14 o
   2   0  -6      193.18      188.56      8.28 o
   4   0  -6     1530.77     1632.11     23.95 o
   6   0  -6     1381.91     1521.48     23.21 o
   8   0  -6      168.57      162.02      7.08 o
  10   0  -6     1194.59     1217.86     16.16 o
  12   0  -6       63.58       67.67      3.98 o
  14   0  -6      526.04      456.04      8.75 o
  16   0  -6     1291.17     1230.70     16.47 o
  18   0  -6      719.11      793.91     13.09 o
  20   0  -6      198.88      181.52      7.90 o
  22   0  -6       42.46       41.60      5.65 o
  24   0  -6      186.28      219.91     15.38 o
  26   0  -6      123.31      176.82      8.92 o
   1   1  -6      322.06      329.57      8.26 o
   2   1  -6       48.34       89.84      4.16 o
   3   1  -6      470.33      489.04      6.73 o
   4   1  -6      180.53      213.69      4.48 o
   5   1  -6      335.26      358.41      5.27 o
   6   1  -6      435.90      591.06      7.22 o
   7   1  -6     1417.62     1504.61     13.73 o
   8   1  -6      618.51      701.67      8.90 o
   9   1  -6     1057.23     1053.94     12.77 o
  10   1  -6      831.94      747.09     10.54 o
  11   1  -6      680.42      699.69      9.82 o
  12   1  -6      159.48      131.04      5.12 o
  13   1  -6      539.23      464.40      6.27 o
  14   1  -6      179.34      163.52      3.56 o
  15   1  -6      447.39      450.70      6.33 o
  16   1  -6      510.31      525.39      7.11 o
  17   1  -6      143.31      139.69      4.08 o
  18   1  -6      112.20      104.30      3.68 o
  19   1  -6      189.89      169.16      4.28 o
  20   1  -6      150.46      182.54      4.67 o
  21   1  -6       33.81       36.67      2.77 o
  22   1  -6      256.77      258.63      7.57 o
  23   1  -6      169.54      179.34      8.30 o
  24   1  -6       66.59       43.64      4.85 o
  25   1  -6      109.88      134.58      6.76 o
  26   1  -6       17.94       23.67      4.37 o
  27   1  -6      175.22      205.91     12.40 o
   0   2  -6      773.37      660.11     19.40 o
   1   2  -6      175.67      197.56      6.58 o
   2   2  -6      183.92      180.63      4.44 o
   3   2  -6      314.75      309.13      6.15 o
   4   2  -6      960.95     1024.20     12.75 o
   5   2  -6       22.87       15.78      2.30 o
   6   2  -6      228.50      285.06      6.38 o
   7   2  -6      284.64      256.23      4.90 o
   8   2  -6       26.97       26.45      2.22 o
   9   2  -6       67.15       78.62      3.24 o
  10   2  -6      119.63      131.34      3.88 o
  11   2  -6      780.95      819.94      9.34 o
  12   2  -6       22.67       13.19      1.97 o
  13   2  -6      394.07      391.75      6.03 o
  14   2  -6      689.09      673.97      8.50 o
  15   2  -6      321.33      291.74      5.45 o
  16   2  -6      885.82      815.38      9.44 o
  17   2  -6       10.13       14.28      2.02 o
  18   2  -6      219.01      280.31      5.44 o
  19   2  -6      123.57      123.73      4.33 o
  20   2  -6       83.65       91.93      4.22 o
  21   2  -6       58.59       72.33      4.54 o
  22   2  -6       37.15       37.16      6.10 o
  23   2  -6      170.28      152.58      9.07 o
  24   2  -6       93.94       89.12      7.38 o
  25   2  -6       75.44      105.89      7.45 o
  26   2  -6        2.34        1.61      4.36 o
   1   3  -6       75.74      114.52      3.66 o
   2   3  -6      100.48      118.34      3.69 o
   3   3  -6      380.88      348.28      5.99 o
   4   3  -6     1075.74     1094.91     12.59 o
   5   3  -6      321.02      319.74      5.65 o
   6   3  -6        5.02       19.49      2.39 o
   7   3  -6      953.94      988.43     11.26 o
   8   3  -6      345.78      338.69      6.65 o
   9   3  -6       31.21       50.53      4.22 o
  10   3  -6      130.17      164.35      5.44 o
  11   3  -6      441.00      450.67      6.26 o
  12   3  -6      893.71      916.38     10.01 o
  13   3  -6      141.89      195.49      5.63 o
  14   3  -6       92.23       97.33      3.43 o
  15   3  -6       64.32       59.67      2.83 o
  16   3  -6      348.85      369.16      6.51 o
  17   3  -6       12.80        7.05      2.31 o
  18   3  -6      114.61      122.51      5.07 o
  19   3  -6       16.02       21.57      3.20 o
  20   3  -6      221.78      227.18     11.77 o
  21   3  -6      147.14      142.87     15.44 o
  22   3  -6      140.79      167.71      8.66 o
  23   3  -6       13.96        8.55      3.80 o
  24   3  -6       95.72      119.14     10.33 o
  25   3  -6       15.02        7.94      4.58 o
   0   4  -6       29.82       30.46      3.49 o
   1   4  -6      531.30      505.38      6.99 o
   2   4  -6      579.74      634.77      8.38 o
   3   4  -6       75.72       53.43      3.15 o
   4   4  -6     1161.13     1122.17     12.85 o
   5   4  -6      142.85      185.67      4.57 o
   6   4  -6      187.50      185.86      4.82 o
   7   4  -6       97.59       59.16      3.16 o
   8   4  -6      211.30      199.69      5.42 o
   9   4  -6       71.25       77.57      4.50 o
  10   4  -6       14.94       16.50      2.41 o
  11   4  -6      198.63      155.81      4.76 o
  12   4  -6      236.23      210.17      4.88 o
  13   4  -6       82.29       74.60      4.11 o
  14   4  -6      313.64      313.56      5.64 o
  15   4  -6      191.01      245.57      6.18 o
  16   4  -6       10.48       25.09      2.83 o
  17   4  -6       64.82       65.37      3.67 o
  18   4  -6        8.72        8.74      2.70 o
  19   4  -6      393.01      353.00      9.11 o
  20   4  -6       86.23       89.38      9.34 o
  21   4  -6       44.74       51.68      5.47 o
  22   4  -6       11.66        8.14      4.33 o
  23   4  -6       29.71       -2.53     14.00 o
   1   5  -6       58.20       49.08      4.53 o
   2   5  -6      174.40      227.60      5.39 o
   3   5  -6      162.88      145.07      4.51 o
   4   5  -6       30.29       38.88      3.36 o
   5   5  -6       19.69       34.31      2.77 o
   6   5  -6      141.55      112.98      5.38 o
   7   5  -6       85.67       97.35      3.75 o
   8   5  -6      689.02      741.05     11.12 o
   9   5  -6       83.69       76.35      5.21 o
  10   5  -6       21.70       17.68      2.61 o
  11   5  -6       25.15       25.14      2.45 o
  12   5  -6      229.53      211.66      5.72 o
  13   5  -6       40.92       57.21      4.71 o
  14   5  -6        1.89       -1.06      2.35 o
  15   5  -6        1.10        0.09      2.42 o
  16   5  -6       39.53       58.47      4.84 o
  17   5  -6       48.68       35.24      4.47 o
  18   5  -6      158.45      167.15     10.14 o
  19   5  -6        0.58       -3.35      3.88 o
  20   5  -6       20.46       16.06     14.92 o
   0   6  -6      103.23       96.79     11.10 o
   1   6  -6      122.43      132.85      8.60 o
   2   6  -6       44.34       35.47      4.34 o
   3   6  -6       31.47       19.99      2.85 o
   4   6  -6       68.75       55.14      5.88 o
   5   6  -6       78.80       85.19      4.93 o
   6   6  -6      115.00       18.76     13.62 o
   7   6  -6       33.18       26.64      5.67 o
   8   6  -6       83.44       60.08      9.09 o
   9   6  -6      129.09      143.28      6.81 o
  10   6  -6       11.60       13.59      4.99 o
  11   6  -6       14.50       21.72     11.77 o
  12   6  -6       25.16       34.59     13.83 o
  13   6  -6        4.03        5.75      4.13 o
  14   6  -6       35.49       22.81     10.95 o
  15   6  -6      147.88       16.53     17.68 o
   1   7  -6        7.32        5.11      3.91 o
   2   7  -6       21.92       16.64      6.68 o
   3   7  -6        7.87       -2.90     13.10 o
   4   7  -6       70.42       -3.77     13.79 o
   5   7  -6       41.01        6.66     13.30 o
   8   7  -6       23.86        6.28     10.00 o
   9   7  -6       28.72       -3.14     10.31 o
   2   0  -5      556.81      493.24      7.96 o
   4   0  -5      665.59      593.66     11.50 o
   6   0  -5     1201.88      960.28     15.96 o
   8   0  -5     1840.10     2019.70     27.77 o
  10   0  -5     2826.67     2889.82     26.62 o
  12   0  -5        2.20        0.21      1.46 o
  14   0  -5       24.97       21.58      2.45 o
  16   0  -5      167.02      216.47      5.87 o
  18   0  -5       87.57      125.79      4.84 o
  20   0  -5      755.90      778.29     13.77 o
  22   0  -5       39.80       37.22      3.89 o
  24   0  -5      146.56      132.18      6.98 o
  26   0  -5      130.85      128.84      7.04 o
  28   0  -5      261.55      291.31     14.92 o
   0   1  -5      432.46      451.13      9.74 o
   1   1  -5       77.09       88.18      3.41 o
   2   1  -5      628.82      651.83      9.10 o
   3   1  -5     1993.31     2214.71     18.18 o
   4   1  -5      375.43      474.05      5.90 o
   5   1  -5       80.35       58.40      2.33 o
   6   1  -5      164.08      145.89      3.35 o
   7   1  -5      761.25      723.92      7.25 o
   8   1  -5       48.88       43.01      1.86 o
   9   1  -5      300.83      309.97      4.41 o
  10   1  -5       18.58       28.23      1.75 o
  11   1  -5      216.09      233.04      4.11 o
  12   1  -5      320.40      349.55      5.20 o
  13   1  -5      683.64      646.08      7.53 o
  14   1  -5       13.07       16.72      1.67 o
  15   1  -5       84.75       84.27      2.77 o
  16   1  -5      129.40      112.52      3.36 o
  17   1  -5     1128.75     1070.85      9.99 o
  18   1  -5      436.26      471.75      6.45 o
  19   1  -5      128.96      121.75      4.17 o
  20   1  -5       93.75      108.35      3.98 o
  21   1  -5      297.39      291.69      5.80 o
  22   1  -5       21.40       21.58      2.47 o
  23   1  -5       28.06       39.06      3.05 o
  24   1  -5       27.26       39.15      3.07 o
  25   1  -5       13.11       14.06      2.52 o
  26   1  -5       91.67       91.75      4.08 o
  27   1  -5       15.34       11.39      2.01 o
  28   1  -5        8.10        3.90      4.59 o
  29   1  -5      426.29      465.54     17.68 o
   1   2  -5     1334.66     1496.80     13.50 o
   2   2  -5      330.08      268.50      4.15 o
   3   2  -5      525.02      544.90      6.26 o
   4   2  -5      835.84      777.79      8.22 o
   5   2  -5      253.40      227.38      3.83 o
   6   2  -5       14.29       14.37      1.51 o
   7   2  -5       80.65       66.41      2.51 o
   8   2  -5       95.55       90.36      3.00 o
   9   2  -5     1508.81     1610.94     14.98 o
  10   2  -5     1862.24     1734.00     16.00 o
  11   2  -5      519.55      534.51      7.53 o
  12   2  -5      123.30      161.02      4.01 o
  13   2  -5      336.83      296.69      5.01 o
  14   2  -5      242.89      295.89      5.04 o
  15   2  -5      235.87      231.04      4.81 o
  16   2  -5      251.88      232.97      4.66 o
  17   2  -5      678.64      680.75      8.39 o
  18   2  -5       89.47       88.17      3.79 o
  19   2  -5       11.06        5.77      1.90 o
  20   2  -5      323.20      272.77      5.59 o
  21   2  -5      365.06      409.61      6.72 o
  22   2  -5      220.25      253.89      6.08 o
  23   2  -5      283.63      290.05      6.24 o
  24   2  -5      256.47      280.66      6.87 o
  25   2  -5      121.40      135.01      5.18 o
  26   2  -5       68.58       91.26      4.17 o
  27   2  -5      122.84      114.32     10.56 o
  28   2  -5       52.53       46.14      7.35 o
   0   3  -5      359.96      377.23      7.55 o
   1   3  -5      502.00      575.88      7.08 o
   2   3  -5      681.75      702.11      8.01 o
   3   3  -5      534.13      591.72      7.34 o
   4   3  -5      143.15      125.13      3.42 o
   5   3  -5      216.83      201.26      4.22 o
   6   3  -5      258.80      252.76      4.75 o
   7   3  -5      476.85      595.41      7.79 o
   8   3  -5      268.30      275.06      5.23 o
   9   3  -5      165.58      168.73      4.30 o
  10   3  -5      181.24      194.08      4.43 o
  11   3  -5       45.50       53.32      2.75 o
  12   3  -5     1096.87     1096.80     13.55 o
  13   3  -5       11.13       11.06      1.87 o
  14   3  -5      448.91      494.74      6.96 o
  15   3  -5      140.82      121.48      4.73 o
  16   3  -5      158.24      188.32      6.84 o
  17   3  -5      375.27      350.67      6.48 o
  18   3  -5      303.35      276.34      6.35 o
  19   3  -5      254.47      292.91      6.42 o
  20   3  -5      330.93      335.19      6.94 o
  21   3  -5       40.63       51.18      3.58 o
  22   3  -5      353.32      361.90     11.12 o
  23   3  -5       10.66        8.04      2.45 o
  24   3  -5       44.48       62.62      4.95 o
  25   3  -5       25.54       28.79      2.72 o
  26   3  -5        8.96       11.79      5.17 o
  27   3  -5      109.69       91.82      9.18 o
   1   4  -5      640.37      659.04      7.81 o
   2   4  -5       54.94       40.38      2.57 o
   3   4  -5      491.62      531.39      7.30 o
   4   4  -5      188.52      190.25      4.64 o
   5   4  -5     1427.00     1318.25     12.80 o
   6   4  -5       21.33       12.44      1.94 o
   7   4  -5       45.63       54.13      3.13 o
   8   4  -5       71.60       76.57      3.54 o
   9   4  -5     1429.85     1450.56     15.09 o
  10   4  -5      226.51      267.23      5.61 o
  11   4  -5      648.02      660.78      8.92 o
  12   4  -5      253.49      245.36      5.40 o
  13   4  -5       34.50       48.55      3.47 o
  14   4  -5      264.54      260.52      5.58 o
  15   4  -5      354.28      363.62      7.52 o
  16   4  -5       61.38       60.34      3.49 o
  17   4  -5        0.40        1.96      2.12 o
  18   4  -5       43.09       55.33      3.68 o
  19   4  -5       35.68       28.20      2.90 o
  20   4  -5       68.01       59.87      4.17 o
  21   4  -5      147.31      172.33      6.83 o
  22   4  -5        2.96       10.37      2.50 o
  23   4  -5       58.13       40.82      4.54 o
  24   4  -5       33.94       35.59     18.36 o
   0   5  -5     1024.08     1059.63     17.53 o
   1   5  -5       48.16       36.90      3.43 o
   2   5  -5     1117.24     1182.62     11.82 o
   3   5  -5       20.15       17.70      2.25 o
   4   5  -5      156.65      226.24      5.19 o
   5   5  -5       53.30       57.35      3.68 o
   6   5  -5       24.10       22.21      2.55 o
   7   5  -5        9.90        8.50      2.10 o
   8   5  -5      465.98      546.22      7.93 o
   9   5  -5      189.73      202.88      6.14 o
  10   5  -5      479.49      502.32      7.73 o
  11   5  -5      212.69      215.65      5.43 o
  12   5  -5      322.24      322.79      6.44 o
  13   5  -5       48.18       41.43      3.91 o
  14   5  -5        7.62        9.54      2.78 o
  15   5  -5       20.93       16.28      2.87 o
  16   5  -5       46.66       62.08      4.06 o
  17   5  -5       10.01       12.21      2.85 o
  18   5  -5      480.69      495.06     10.98 o
  19   5  -5       19.95       19.53      2.77 o
  20   5  -5       70.67       85.54      6.23 o
  21   5  -5        6.56        3.52      2.76 o
  22   5  -5      121.44      112.71     10.10 o
  23   5  -5       26.81        1.61     11.94 o
   1   6  -5       73.91       43.32      4.71 o
   2   6  -5       46.41       57.45      5.12 o
   3   6  -5      136.17      132.39      6.35 o
   4   6  -5       81.73       89.66      4.00 o
   5   6  -5       16.26       43.66      5.36 o
   6   6  -5        6.84        5.66      2.26 o
   7   6  -5      145.85      137.98      6.24 o
   8   6  -5       49.97       51.33      4.25 o
   9   6  -5      172.37      152.59      7.88 o
  10   6  -5      292.22      313.25      8.33 o
  11   6  -5      179.36      185.30      7.40 o
  12   6  -5       12.12       15.12      3.88 o
  13   6  -5       12.83       21.54      3.24 o
  14   6  -5       42.82       58.47      7.55 o
  15   6  -5       13.07       17.76      2.97 o
  16   6  -5       46.47       46.13      6.45 o
  17   6  -5      104.23      108.12      8.72 o
  18   6  -5       65.72       56.24      8.26 o
   0   7  -5       32.42       28.72     18.25 o
   1   7  -5       14.48       10.21      4.54 o
   2   7  -5       23.11       19.25      6.00 o
   3   7  -5       19.13       39.41      9.40 o
   4   7  -5      178.30      245.38      9.99 o
   5   7  -5        1.10       -0.73      3.39 o
   6   7  -5       88.06       98.48      8.95 o
   7   7  -5       72.55       77.59      7.80 o
   8   7  -5        1.99       -1.85      3.02 o
   9   7  -5       18.22       17.87      3.78 o
  10   7  -5       13.27        7.86      4.92 o
  11   7  -5       27.00       -5.74     19.74 o
  12   7  -5       13.47        2.07     16.53 o
   0   0  -4     7092.26     6548.37    207.75 o
   2   0  -4      202.59      157.89      5.42 o
   4   0  -4     3046.39     3039.37     29.81 o
   6   0  -4     1086.66     1234.78     17.82 o
   8   0  -4     2643.15     2807.90     45.77 o
  10   0  -4      626.62      557.08     11.53 o
  12   0  -4     1596.66     1790.72     18.52 o
  14   0  -4      659.88      644.21      9.74 o
  16   0  -4     1042.19     1055.89     14.42 o
  18   0  -4      221.05      199.81      5.49 o
  20   0  -4     1100.74     1050.15     13.58 o
  22   0  -4       26.95       41.53      3.25 o
  24   0  -4      349.03      348.26      9.14 o
  26   0  -4        4.40       10.99      3.60 o
  28   0  -4      221.65      216.47     12.63 o
   1   1  -4      344.75      433.29      6.25 o
   2   1  -4      755.86      771.06      9.09 o
   3   1  -4      114.12       90.27      3.02 o
   4   1  -4     1455.54     1519.49     13.68 o
   5   1  -4       31.59       26.70      1.60 o
   6   1  -4      748.81      803.21      8.86 o
   7   1  -4     2120.98     2094.48     15.32 o
   8   1  -4       44.51       42.20      2.16 o
   9   1  -4      711.58      612.01      7.35 o
  10   1  -4      917.86      951.84      9.98 o
  11   1  -4      409.26      406.74      5.28 o
  12   1  -4     1285.18     1384.40     11.33 o
  13   1  -4      614.48      576.15      6.51 o
  14   1  -4      510.28      495.03      5.94 o
  15   1  -4      137.44      111.86      3.16 o
  16   1  -4       26.89       31.19      2.05 o
  17   1  -4      140.90      153.49      3.34 o
  18   1  -4      109.69      101.18      3.15 o
  19   1  -4      321.44      314.98      4.81 o
  20   1  -4      113.10      115.34      3.36 o
  21   1  -4       28.11       27.71      2.08 o
  22   1  -4       57.22       44.38      2.72 o
  23   1  -4      337.01      329.32      6.90 o
  24   1  -4      593.55      575.40     10.38 o
  25   1  -4       14.64        9.47      2.42 o
  26   1  -4        4.06        3.43      2.29 o
  27   1  -4      463.16      472.57     11.63 o
  28   1  -4       26.19       34.94      3.91 o
  29   1  -4       85.75       91.35      4.95 o
   0   2  -4     2636.06     2498.22     30.90 o
   1   2  -4     1530.84     1500.51     14.84 o
   2   2  -4     1075.62     1205.11     13.02 o
   3   2  -4      856.80      850.06      9.62 o
   4   2  -4       67.12       89.70      3.02 o
   5   2  -4      241.10      216.47      4.34 o
   6   2  -4     1284.15     1371.68     13.99 o
   7   2  -4      713.41      730.16      9.30 o
   8   2  -4       23.92       13.85      2.04 o
   9   2  -4       58.17       66.60      2.84 o
  10   2  -4      117.81      111.06      3.31 o
  11   2  -4      263.22      224.52      4.48 o
  12   2  -4      388.02      371.72      5.59 o
  13   2  -4      329.84      351.08      5.65 o
  14   2  -4      805.47      809.58      9.18 o
  15   2  -4       41.56       51.79      2.69 o
  16   2  -4      309.08      289.22      4.39 o
  17   2  -4      925.82      899.84      8.88 o
  18   2  -4      277.34      302.72      4.78 o
  19   2  -4      848.13      738.13      7.71 o
  20   2  -4      571.05      537.58      6.91 o
  21   2  -4      204.04      226.38      4.89 o
  22   2  -4      389.07      376.29      7.34 o
  23   2  -4       72.83       85.65      4.19 o
  24   2  -4        7.64        9.97      2.67 o
  25   2  -4       34.52       30.76      3.45 o
  26   2  -4       26.94       40.34      4.77 o
  27   2  -4      129.33      143.05      6.48 o
  28   2  -4      119.33      116.60      5.56 o
  29   2  -4      274.51      283.73     14.23 o
   1   3  -4     1626.73     1677.34     15.12 o
   2   3  -4     1926.43     2120.12     18.15 o
   3   3  -4     1067.80     1065.13     10.69 o
   4   3  -4     1239.32     1189.15     10.51 o
   5   3  -4      241.30      217.43      4.24 o
   6   3  -4      303.91      248.62      4.56 o
   7   3  -4      312.47      280.03      4.85 o
   8   3  -4     2134.98     2167.80     19.11 o
   9   3  -4       71.82       73.27      3.12 o
  10   3  -4      393.39      392.18      6.49 o
  11   3  -4       98.78       88.11      3.50 o
  12   3  -4      735.80      710.60      9.32 o
  13   3  -4      620.44      485.53      6.89 o
  14   3  -4      345.65      302.73      5.09 o
  15   3  -4       25.95       24.66      2.23 o
  16   3  -4      388.49      391.70      6.07 o
  17   3  -4       99.39       68.58      3.22 o
  18   3  -4      670.51      609.50      8.24 o
  19   3  -4       93.62       96.88      3.79 o
  20   3  -4      501.64      532.65      7.88 o
  21   3  -4       21.07       12.23      2.58 o
  22   3  -4      377.92      374.60      9.62 o
  23   3  -4       83.32       79.96      8.83 o
  24   3  -4      127.61      140.64      6.82 o
  25   3  -4      150.72      139.13      6.79 o
  26   3  -4      414.83      423.17     10.69 o
  27   3  -4       45.49       52.94      8.25 o
  28   3  -4      354.28      367.29     16.76 o
   0   4  -4      119.59      167.76      6.60 o
   1   4  -4     1307.89     1430.66     12.11 o
   2   4  -4      709.66      785.42      8.16 o
   3   4  -4      518.71      443.92      6.01 o
   4   4  -4      338.48      311.40      5.48 o
   5   4  -4      392.45      402.99      6.60 o
   6   4  -4      379.10      381.73      6.88 o
   7   4  -4      421.98      378.29      6.83 o
   8   4  -4       81.15       84.68      3.34 o
   9   4  -4       44.07       37.80      2.45 o
  10   4  -4        4.84        2.84      1.59 o
  11   4  -4      384.99      450.82      6.40 o
  12   4  -4       88.47       88.59      3.45 o
  13   4  -4      142.19      151.25      3.98 o
  14   4  -4       84.47       77.66      3.17 o
  15   4  -4      558.31      524.39      7.60 o
  16   4  -4      164.68      179.70      4.79 o
  17   4  -4       37.26       59.30      3.15 o
  18   4  -4       68.57       52.08      3.71 o
  19   4  -4      532.56      577.21      9.53 o
  20   4  -4      148.56      138.85      7.89 o
  21   4  -4      386.96      398.21      9.72 o
  22   4  -4       10.41        6.11      3.06 o
  23   4  -4       98.12       93.22      5.81 o
  24   4  -4       49.75       42.77      4.27 o
  25   4  -4       82.40       74.84      6.36 o
  26   4  -4        4.04        3.07      5.39 o
  27   4  -4       46.84       -1.61     11.94 o
   1   5  -4       14.69       22.00      2.32 o
   2   5  -4      668.98      643.88      8.44 o
   3   5  -4      267.95      265.80      5.75 o
   4   5  -4     1475.66     1453.17     14.52 o
   5   5  -4      298.23      287.42      5.86 o
   6   5  -4      732.38      828.33     10.16 o
   7   5  -4      186.41      185.03      5.23 o
   8   5  -4     1306.20     1347.26     12.46 o
   9   5  -4      101.71      132.83      6.89 o
  10   5  -4      193.03      175.27      5.13 o
  11   5  -4      218.10      254.29      5.99 o
  12   5  -4      546.94      564.67      8.83 o
  13   5  -4       18.89       28.64      3.57 o
  14   5  -4       26.99       34.01      3.80 o
  15   5  -4       93.88      115.27      7.63 o
  16   5  -4       11.96       15.27      2.91 o
  17   5  -4       35.56       44.30      4.03 o
  18   5  -4       60.90       80.80      5.26 o
  19   5  -4       13.56       23.06      3.53 o
  20   5  -4       20.95       28.15      3.82 o
  21   5  -4       20.46       21.00      3.55 o
  22   5  -4      164.67      160.53     11.20 o
  23   5  -4        5.47       10.78      5.24 o
  24   5  -4      109.09      132.68     10.79 o
   0   6  -4      372.16      319.22     11.04 o
   1   6  -4      488.24      513.03      9.87 o
   2   6  -4      129.75      153.37      5.43 o
   3   6  -4       96.16       92.97      5.46 o
   4   6  -4        6.70       16.24      2.76 o
   5   6  -4      201.81      211.24      6.05 o
   6   6  -4      300.42      342.60      7.48 o
   7   6  -4       18.18       11.46      3.21 o
   8   6  -4      102.64       71.23      7.99 o
   9   6  -4        4.61        3.99      2.40 o
  10   6  -4      139.86      147.85      5.79 o
  11   6  -4       28.70       31.00      4.32 o
  12   6  -4       39.55       22.07      3.17 o
  13   6  -4       42.50       35.16      3.57 o
  14   6  -4       21.45       26.39      3.95 o
  15   6  -4      285.91      290.41      9.09 o
  16   6  -4       46.57       71.11      4.98 o
  17   6  -4       14.59       13.27      3.78 o
  18   6  -4      144.74      155.24      6.16 o
  19   6  -4      394.97      415.81     10.24 o
  20   6  -4       10.67        7.98      4.79 o
   1   7  -4       81.84       72.08     18.17 o
   2   7  -4       97.50       85.37     13.15 o
   3   7  -4       75.29       56.70      8.71 o
   4   7  -4       24.38       13.04      3.46 o
   5   7  -4       14.31        9.47      3.01 o
   6   7  -4       24.21       21.54      4.87 o
   7   7  -4      186.52      215.32      8.64 o
   8   7  -4       59.46       66.61      5.77 o
   9   7  -4       43.74       52.17     13.04 o
  10   7  -4       12.87        6.41      4.98 o
  11   7  -4       73.27       81.71      5.90 o
  12   7  -4      122.00      122.06      5.69 o
  13   7  -4      146.91      136.38      6.47 o
  14   7  -4       68.36       73.00      8.26 o
  15   7  -4       13.96       14.00      5.51 o
  16   7  -4       24.99       17.68      5.51 o
   0   8  -4       70.31       15.15     22.50 o
   1   8  -4       10.38        3.89     14.61 o
   2   8  -4        1.76        0.21     13.36 o
   3   8  -4       56.45        7.14     14.85 o
   4   8  -4       80.70        4.23     14.05 o
   5   8  -4        7.54       -1.44     13.56 o
   6   8  -4       29.01        4.49     13.49 o
   7   8  -4       32.29        1.07     13.20 o
   8   8  -4        5.62        6.20     17.22 o
   2   0  -3     3213.54     3332.74     54.49 o
   4   0  -3     2943.34     2348.84     39.38 o
   6   0  -3     2514.57     2104.13     36.19 o
   8   0  -3      185.15      219.24      6.25 o
  10   0  -3     4328.45     4610.20     73.09 o
  12   0  -3       54.05       78.94      3.65 o
  14   0  -3      362.24      335.05      6.57 o
  16   0  -3       14.82       20.78      2.84 o
  18   0  -3      239.81      235.37      7.39 o
  20   0  -3      644.71      669.08     10.73 o
  22   0  -3      898.68      789.81     11.86 o
  24   0  -3      470.16      458.59     10.74 o
  26   0  -3      303.73      272.95     11.04 o
  28   0  -3      428.26      385.79     10.43 o
  30   0  -3      227.61      221.98     13.31 o
   0   1  -3     1554.91     1613.14     34.09 o
   1   1  -3      755.80      645.68      9.04 o
   2   1  -3     1889.84     1911.26     21.13 o
   3   1  -3      676.38      575.27      9.16 o
   4   1  -3     1038.76      949.57     15.74 o
   5   1  -3      123.39       97.38      3.55 o
   6   1  -3      468.67      496.81      8.55 o
   7   1  -3     2017.05     1886.52     17.67 o
   8   1  -3       26.85       22.31      2.04 o
   9   1  -3      201.73      215.87      3.94 o
  10   1  -3     1251.27     1412.62     12.63 o
  11   1  -3      399.01      368.45      5.52 o
  12   1  -3     1343.54     1465.79     12.77 o
  13   1  -3     1759.78     1610.61     14.77 o
  14   1  -3      248.46      262.12      4.49 o
  15   1  -3       10.88        5.18      1.25 o
  16   1  -3      308.34      333.94      5.85 o
  17   1  -3      599.30      585.12      8.26 o
  18   1  -3      159.63      142.51      3.77 o
  19   1  -3     1101.71     1065.56     10.22 o
  20   1  -3       27.24       34.33      2.23 o
  21   1  -3      107.95      111.12      3.60 o
  22   1  -3      213.64      208.92      4.91 o
  23   1  -3      550.80      512.67      7.72 o
  24   1  -3      137.20      141.52      4.70 o
  25   1  -3      133.75      121.92      4.41 o
  26   1  -3       55.31       55.56      3.29 o
  27   1  -3       19.64       20.75      2.30 o
  28   1  -3       39.05       39.03      3.48 o
  29   1  -3       97.22       90.58      7.14 o
  30   1  -3       17.36       22.27      6.20 o
   1   2  -3     3895.70     3743.55     32.62 o
   2   2  -3      982.09     1014.45     14.49 o
   3   2  -3      763.40      663.74      8.52 o
   4   2  -3     1558.65     1683.61     16.00 o
   5   2  -3      232.16      186.49      3.50 o
   6   2  -3     1161.91     1080.96     10.94 o
   7   2  -3      781.96      717.03      8.82 o
   8   2  -3      787.45      790.28     10.32 o
   9   2  -3     1414.07     1531.74     15.24 o
  10   2  -3      282.83      250.84      4.89 o
  11   2  -3      406.76      403.34      6.38 o
  12   2  -3      358.62      386.30      5.59 o
  13   2  -3      136.82      180.84      3.98 o
  14   2  -3     1145.94     1256.81     12.73 o
  15   2  -3      550.14      563.47      8.33 o
  16   2  -3      214.47      204.27      5.10 o
  17   2  -3        9.05       12.06      1.88 o
  18   2  -3       64.73       76.55      3.19 o
  19   2  -3      128.91      148.64      4.06 o
  20   2  -3      307.57      288.84      5.52 o
  21   2  -3      401.10      399.02      6.78 o
  22   2  -3       66.16       78.94      3.81 o
  23   2  -3       33.67       39.39      2.98 o
  24   2  -3      143.58      151.43      4.67 o
  25   2  -3      417.42      406.33      7.19 o
  26   2  -3      293.85      294.16      5.74 o
  27   2  -3      249.56      256.38      6.73 o
  28   2  -3       28.15       37.29      4.31 o
  29   2  -3      127.71      127.33      7.58 o
  30   2  -3       49.46        9.18     15.38 o
   0   3  -3     2754.22     2602.50     44.89 o
   1   3  -3      111.82      112.59      4.17 o
   2   3  -3     2073.86     2111.06     21.77 o
   3   3  -3     1001.04     1093.80     13.54 o
   4   3  -3     3674.59     3825.48     32.68 o
   5   3  -3      719.30      680.78      8.71 o
   6   3  -3      909.13      846.16     10.61 o
   7   3  -3     1075.32     1126.76     14.40 o
   8   3  -3       93.49      132.40      4.54 o
   9   3  -3      160.86      168.02      4.29 o
  10   3  -3       43.46       61.80      2.91 o
  11   3  -3        3.05        6.41      1.64 o
  12   3  -3      221.00      207.38      4.79 o
  13   3  -3       61.50       62.00      3.07 o
  14   3  -3      722.56      737.29      9.29 o
  15   3  -3       90.14      107.67      3.75 o
  16   3  -3      720.52      713.94      8.57 o
  17   3  -3      364.70      315.53      5.40 o
  18   3  -3     2154.99     2104.04     17.56 o
  19   3  -3      109.43      107.17      3.87 o
  20   3  -3      532.13      531.06      7.89 o
  21   3  -3       23.37       20.91      2.53 o
  22   3  -3      310.67      329.46      6.39 o
  23   3  -3      191.48      177.60      4.79 o
  24   3  -3      102.95      100.96      3.95 o
  25   3  -3      274.89      280.32      7.49 o
  26   3  -3        2.13        0.55      2.18 o
  27   3  -3      108.26      107.12      6.14 o
  28   3  -3      188.06      199.92     14.28 o
  29   3  -3       59.73       53.26      7.12 o
   1   4  -3      267.72      335.56      5.42 o
   2   4  -3      247.45      280.66      4.69 o
   3   4  -3      506.10      592.47      7.15 o
   4   4  -3      408.80      395.72      5.72 o
   5   4  -3     1186.98     1247.19     12.79 o
   6   4  -3      212.28      264.61      5.04 o
   7   4  -3      254.11      196.17      4.50 o
   8   4  -3        1.61        1.66      1.53 o
   9   4  -3      745.16      750.71      9.61 o
  10   4  -3       16.44       18.03      2.13 o
  11   4  -3      726.48      736.26      8.32 o
  12   4  -3      337.55      325.02      5.14 o
  13   4  -3       41.02       46.42      2.22 o
  14   4  -3       24.10       14.18      2.13 o
  15   4  -3      626.91      639.92      8.83 o
  16   4  -3       60.12       61.63      3.37 o
  17   4  -3      378.80      387.67      6.84 o
  18   4  -3      411.40      435.68      8.18 o
  19   4  -3      303.57      281.16      6.47 o
  20   4  -3       42.34       55.85      3.55 o
  21   4  -3       87.94       96.97      4.24 o
  22   4  -3        4.63        1.47      2.04 o
  23   4  -3      365.07      377.36      8.62 o
  24   4  -3       37.22       42.02      3.65 o
  25   4  -3      342.32      332.61      9.72 o
  26   4  -3       96.31      125.29      8.68 o
  27   4  -3      246.70      269.38     47.40 o
  28   4  -3        6.81        3.39      4.13 o
   0   5  -3      363.43      389.98      9.05 o
   1   5  -3       63.52       60.03      3.09 o
   2   5  -3     1683.53     1770.60     15.43 o
   3   5  -3      265.60      275.99      5.39 o
   4   5  -3      399.80      353.91      6.02 o
   5   5  -3       91.87       92.31      3.54 o
   6   5  -3        6.71        8.56      1.95 o
   7   5  -3      254.27      257.33      5.61 o
   8   5  -3      188.08      226.47      7.90 o
   9   5  -3      385.48      387.43      6.34 o
  10   5  -3       42.82       43.70      2.70 o
  11   5  -3      136.20      128.98      5.39 o
  12   5  -3     1131.42     1069.43     13.45 o
  13   5  -3      130.77      142.13      6.00 o
  14   5  -3       40.16       59.72      3.45 o
  15   5  -3      191.22      149.61      6.14 o
  16   5  -3      408.00      430.80      7.68 o
  17   5  -3      263.63      286.16      6.17 o
  18   5  -3      993.85     1030.63     12.61 o
  19   5  -3       49.80       61.81      5.45 o
  20   5  -3      141.67      161.71      6.04 o
  21   5  -3       57.93       61.37      4.92 o
  22   5  -3      208.36      211.77      8.21 o
  23   5  -3      100.14      106.38     10.11 o
  24   5  -3        2.95        8.31      5.05 o
  25   5  -3       36.99       35.59     15.15 o
   1   6  -3       91.15      106.66      5.35 o
   2   6  -3      493.69      501.42     10.02 o
   3   6  -3        5.41        5.67      2.76 o
   4   6  -3      277.10      294.49      7.77 o
   5   6  -3      805.47      833.54     16.27 o
   6   6  -3       24.53       18.38      3.56 o
   7   6  -3      698.29      773.40     14.10 o
   8   6  -3      108.05      104.37      4.72 o
   9   6  -3      130.80      135.32      5.60 o
  10   6  -3      503.53      513.35     10.06 o
  11   6  -3      201.88      219.20      6.75 o
  12   6  -3      216.70      213.08      6.63 o
  13   6  -3      285.39      266.75      7.87 o
  14   6  -3        4.65        4.57      2.82 o
  15   6  -3       90.44      104.06      5.84 o
  16   6  -3       47.76       56.48      6.13 o
  17   6  -3       64.02       55.76      9.51 o
  18   6  -3       58.93       72.52      6.73 o
  19   6  -3        5.87        3.74      3.41 o
  20   6  -3      124.33      135.81      8.44 o
  21   6  -3      105.64      133.83     11.25 o
  22   6  -3        7.79       10.09      9.07 o
   0   7  -3      107.99       89.54     15.84 o
   1   7  -3       93.73       92.45     12.06 o
   2   7  -3      125.37      142.00     16.96 o
   3   7  -3       67.66       58.58      8.82 o
   4   7  -3      244.00      275.95      7.63 o
   5   7  -3       50.71       32.02      6.84 o
   6   7  -3       10.91        6.76      3.45 o
   7   7  -3       44.05       38.72     12.16 o
   8   7  -3      202.53      194.88      9.26 o
   9   7  -3       20.71       11.71      4.11 o
  10   7  -3        1.75        5.38      4.67 o
  11   7  -3       23.60       25.56      6.69 o
  12   7  -3       57.75       46.84     12.60 o
  13   7  -3       40.82       51.30      6.57 o
  14   7  -3      194.33      179.02      7.86 o
  15   7  -3      104.13       96.63      7.79 o
  16   7  -3       98.09      109.04     10.56 o
  17   7  -3       97.29      111.56     10.10 o
   1   8  -3        8.56       11.43      5.03 o
   2   8  -3       87.33       89.54      9.64 o
   3   8  -3       47.52       53.21     13.86 o
   4   8  -3        3.88        1.38      5.99 o
   5   8  -3       11.95       13.94      6.77 o
   6   8  -3       44.08        0.23     22.50 o
   7   8  -3       62.80       -1.16     14.56 o
   8   8  -3        8.42        1.84     18.36 o
  11   8  -3       15.28       -3.44     16.07 o
   0   0  -2    19247.64    16576.22    415.50 o
   2   0  -2    13708.87    13064.76    193.04 o
   4   0  -2     1255.42     1418.19     31.41 o
   6   0  -2     2315.35     2168.85     30.28 o
   8   0  -2     2288.08     2393.15     30.97 o
  10   0  -2     1188.57     1200.62     19.81 o
  12   0  -2      743.54      542.58      8.74 o
  14   0  -2     5281.97     6067.71     59.71 o
  16   0  -2     1021.85     1025.69     18.83 o
  18   0  -2      590.04      563.14      9.82 o
  20   0  -2      776.19      712.18     11.83 o
  22   0  -2     1972.67     1988.01     17.77 o
  24   0  -2      284.39      286.32      7.88 o
  26   0  -2      340.51      320.55     10.87 o
  28   0  -2      307.01      280.23     11.36 o
  30   0  -2      203.93      208.69      8.36 o
   1   1  -2    14248.26    12896.81    168.46 o
   2   1  -2    18884.46    17527.18    346.11 o
   3   1  -2     1170.39     1321.70     15.55 o
   4   1  -2    10004.48     9641.86    100.75 o
   5   1  -2     1905.11     2305.30     25.12 o
   6   1  -2      279.74      185.78      2.91 o
   7   1  -2     6328.03     6241.48     49.04 o
   8   1  -2     2672.69     2689.22     22.81 o
   9   1  -2      422.30      413.52      6.10 o
  10   1  -2     1679.16     1860.30     13.64 o
  11   1  -2     2457.32     2562.72     20.64 o
  12   1  -2      897.75      979.59      8.92 o
  13   1  -2     2301.91     2329.50     19.03 o
  14   1  -2      491.60      519.36      6.19 o
  15   1  -2       45.49       60.93      2.49 o
  16   1  -2      123.12      123.31      2.99 o
  17   1  -2      319.02      318.54      4.71 o
  18   1  -2     1008.54     1100.79      9.98 o
  19   1  -2       44.49       42.37      2.29 o
  20   1  -2      129.54      120.27      2.98 o
  21   1  -2      935.10      903.49      7.69 o
  22   1  -2      107.65      120.20      2.93 o
  23   1  -2      855.62      848.67      8.07 o
  24   1  -2      663.90      625.87      8.77 o
  25   1  -2       61.15       49.34      3.61 o
  26   1  -2      233.85      249.09      6.77 o
  27   1  -2      817.55      800.04     12.82 o
  28   1  -2      146.28      145.69      5.93 o
  29   1  -2      239.98      259.59      6.80 o
  30   1  -2       43.06       43.21      3.18 o
   0   2  -2    23453.98    22574.09    305.87 o
   1   2  -2     5470.30     5549.25     53.90 o
   2   2  -2      480.34      451.99      7.22 o
   3   2  -2     1750.04     1851.27     19.48 o
   4   2  -2     6033.82     6136.85     53.50 o
   5   2  -2     1518.84     1488.81     12.58 o
   6   2  -2      738.68      738.27      8.99 o
   7   2  -2      696.44      753.07      9.05 o
   8   2  -2      566.92      638.14      6.56 o
   9   2  -2      902.27      981.25      8.62 o
  10   2  -2      966.22      891.97      8.26 o
  11   2  -2      282.93      393.37      4.78 o
  12   2  -2      617.19      645.83      6.87 o
  13   2  -2       69.50       66.26      2.52 o
  14   2  -2      219.39      216.22      4.17 o
  15   2  -2     1093.40      973.10      9.24 o
  16   2  -2      881.32      897.15      9.38 o
  17   2  -2      218.13      218.16      4.28 o
  18   2  -2      726.37      762.97      8.16 o
  19   2  -2     1475.83     1550.66     11.39 o
  20   2  -2     1339.09     1306.33     10.01 o
  21   2  -2       41.41       41.77      1.98 o
  22   2  -2      289.58      266.45      4.31 o
  23   2  -2       76.37       74.54      3.40 o
  24   2  -2        9.54        8.73      2.33 o
  25   2  -2      271.15      271.04      6.20 o
  26   2  -2      152.34      147.00      5.08 o
  27   2  -2      276.67      295.94      7.36 o
  28   2  -2       89.94       88.71      5.87 o
  29   2  -2       27.43       29.78      2.91 o
  30   2  -2      118.83      125.12     32.37 o
  31   2  -2       19.01        1.61     13.31 o
   1   3  -2      462.04      515.06      5.96 o
   2   3  -2      369.92      389.13      5.21 o
   3   3  -2     1686.78     1432.34     12.17 o
   4   3  -2       53.73       90.69      2.57 o
   5   3  -2      127.93      140.14      3.11 o
   6   3  -2      101.67       97.37      2.73 o
   7   3  -2     1250.69     1297.09     11.85 o
   8   3  -2     4593.96     4549.08     34.89 o
   9   3  -2      443.18      409.76      5.44 o
  10   3  -2      117.08      118.88      2.98 o
  11   3  -2      606.62      579.11      6.55 o
  12   3  -2     1482.06     1466.15     12.52 o
  13   3  -2      189.46      202.97      3.94 o
  14   3  -2       19.33       20.55      1.79 o
  15   3  -2      408.85      428.43      6.00 o
  16   3  -2      692.62      670.13      7.45 o
  17   3  -2       35.74       47.14      2.04 o
  18   3  -2      180.43      155.13      3.25 o
  19   3  -2      245.15      241.59      3.83 o
  20   3  -2      559.94      542.61      6.08 o
  21   3  -2       58.15       74.35      3.07 o
  22   3  -2     1041.66     1013.70     11.76 o
  23   3  -2      425.93      450.83      8.43 o
  24   3  -2      154.37      179.47      5.60 o
  25   3  -2       16.69       18.48      2.96 o
  26   3  -2      567.32      560.91     10.55 o
  27   3  -2       15.32       16.03      2.72 o
  28   3  -2      176.74      182.54      5.16 o
  29   3  -2       45.44       58.55      4.88 o
  30   3  -2       34.42       18.82     14.46 o
   0   4  -2     1308.11     1376.39     18.67 o
   1   4  -2      396.17      326.00      4.85 o
   2   4  -2      695.28      720.81      8.90 o
   3   4  -2      485.63      515.29      6.67 o
   4   4  -2      985.73     1029.50     10.17 o
   5   4  -2     1067.51     1213.58     11.38 o
   6   4  -2      822.47      829.95      8.90 o
   7   4  -2      405.20      422.17      5.69 o
   8   4  -2       29.64       32.39      2.18 o
   9   4  -2       35.27       38.36      2.27 o
  10   4  -2      167.80      194.20      4.42 o
  11   4  -2      143.30      144.41      4.12 o
  12   4  -2      251.01      253.28      5.61 o
  13   4  -2        2.88        4.50      1.67 o
  14   4  -2      151.36      153.93      3.72 o
  15   4  -2     1136.49     1048.09      9.88 o
  16   4  -2      221.31      200.04      4.18 o
  17   4  -2      413.91      405.91      6.13 o
  18   4  -2      515.05      492.84      7.66 o
  19   4  -2      988.39      970.57     11.51 o
  20   4  -2      257.57      246.56      5.83 o
  21   4  -2      110.63      106.02      6.72 o
  22   4  -2       99.68       90.92      4.95 o
  23   4  -2      106.03       96.15      5.36 o
  24   4  -2       86.88       90.79      4.89 o
  25   4  -2      115.70      136.79      5.15 o
  26   4  -2       31.87       29.93      2.78 o
  27   4  -2        3.87        2.00      2.67 o
  28   4  -2       35.90       36.03      6.32 o
   1   5  -2      256.99      259.49      5.96 o
   2   5  -2      486.95      520.13      8.07 o
   3   5  -2       82.19       98.81      3.78 o
   4   5  -2      665.58      683.69      9.58 o
   5   5  -2       24.93       27.46      2.98 o
   6   5  -2       67.77       63.85      4.59 o
   7   5  -2       96.99      107.18      3.65 o
   8   5  -2      650.01      616.87      7.95 o
   9   5  -2       55.49       65.56      2.96 o
  10   5  -2      888.48      906.25      9.71 o
  11   5  -2       74.20       79.68      3.31 o
  12   5  -2      135.17      131.12      4.70 o
  13   5  -2        5.63        6.71      1.77 o
  14   5  -2      145.33      122.55      3.66 o
  15   5  -2       43.39       27.46      2.56 o
  16   5  -2        6.41       12.82      2.46 o
  17   5  -2       92.48       78.65      3.93 o
  18   5  -2        6.93        7.02      2.03 o
  19   5  -2       12.02       13.28      2.89 o
  20   5  -2      355.37      392.48      9.05 o
  21   5  -2       11.24        5.77      2.57 o
  22   5  -2      166.09      156.81      5.51 o
  23   5  -2       36.11       28.33      3.69 o
  24   5  -2       38.22       35.95      3.80 o
  25   5  -2       69.80       51.57     13.89 o
  26   5  -2      127.42      134.29     10.56 o
   0   6  -2     1767.57     1725.75     32.03 o
   1   6  -2       16.64       11.61      3.38 o
   2   6  -2       81.48       66.63     11.20 o
   3   6  -2      428.49      437.20     10.40 o
   4   6  -2      401.18      428.80      9.34 o
   5   6  -2      280.92      277.56      7.57 o
   6   6  -2        1.68        1.14      2.63 o
   7   6  -2      196.34      206.10      6.55 o
   8   6  -2       92.28       89.36      8.94 o
   9   6  -2      331.05      330.85      9.42 o
  10   6  -2      146.79      158.75      4.73 o
  11   6  -2       36.69       39.16      5.73 o
  12   6  -2      202.42      226.22      7.51 o
  13   6  -2      233.00      265.51      7.33 o
  14   6  -2       48.99       34.16      3.53 o
  15   6  -2      252.41      262.04      8.07 o
  16   6  -2       52.74       60.87      4.26 o
  17   6  -2      152.89      136.97      7.88 o
  18   6  -2       39.26       28.51      3.09 o
  19   6  -2       45.71       46.28      3.12 o
  20   6  -2      200.98      217.31      7.51 o
  21   6  -2       85.21       82.51     17.50 o
  22   6  -2        9.48        9.84     15.27 o
  23   6  -2       63.40       72.77      8.95 o
   1   7  -2       19.52       16.43      3.64 o
   2   7  -2       96.05      120.53      8.02 o
   3   7  -2      338.34      328.46     20.43 o
   4   7  -2       30.15       29.31      7.41 o
   5   7  -2       56.00       38.05      6.81 o
   6   7  -2       32.21       34.89      9.55 o
   7   7  -2      213.30      248.39     19.26 o
   8   7  -2      248.88      259.41      9.13 o
   9   7  -2      214.04      218.71      8.36 o
  10   7  -2        8.31       15.14      2.79 o
  11   7  -2       49.83       46.28      7.55 o
  12   7  -2      171.15      207.10      8.92 o
  13   7  -2       30.10       35.17      6.29 o
  14   7  -2       11.60        4.02      5.33 o
  15   7  -2       57.42       55.83      4.44 o
  16   7  -2        0.54        0.75      2.71 o
  17   7  -2       52.74       55.55      8.95 o
  18   7  -2       17.88       21.81      6.20 o
  19   7  -2       89.42       77.82      9.18 o
   1   8  -2       20.92       -0.74     14.77 o
   2   8  -2       10.88        1.32     14.96 o
   3   8  -2       55.81       10.78     15.59 o
   4   8  -2       77.98       -3.59     14.74 o
   5   8  -2       35.16        6.02     14.89 o
   6   8  -2       27.69       -2.46     14.11 o
   7   8  -2       47.80        4.82     19.97 o
   8   8  -2       95.76       89.30     10.10 o
   9   8  -2       36.56       19.98      9.18 o
  10   8  -2       27.40       26.72     12.86 o
  11   8  -2       48.11       -3.21     16.53 o
  12   8  -2        4.89        3.67      4.65 o
  13   8  -2       17.36       11.07      5.28 o
   2   0  -1     4974.48     5247.77    110.90 o
   4   0  -1     6790.34     6304.05     72.36 o
   6   0  -1     4802.10     5817.34     67.89 o
   8   0  -1     9396.13     8151.51     95.49 o
  10   0  -1     6928.75     6887.12     95.61 o
  12   0  -1     3422.69     3742.81     38.89 o
  14   0  -1      281.52      305.63      6.78 o
  16   0  -1     2313.94     2319.00     26.41 o
  18   0  -1      546.36      555.36     10.47 o
  20   0  -1     1289.64     1340.67     18.98 o
  22   0  -1       78.98       85.42      5.44 o
  24   0  -1     1836.50     1747.42     22.66 o
  26   0  -1     1549.90     1517.50     19.85 o
  28   0  -1      302.29      252.15      7.76 o
  30   0  -1      105.21       97.10      9.41 o
  32   0  -1       49.99       44.76      5.28 o
   0   1  -1     5612.51     4549.48     60.29 o
   1   1  -1     5125.14     4846.47     44.51 o
   2   1  -1     2772.46     2816.62     27.61 o
   3   1  -1    10781.25     9654.32     79.62 o
   4   1  -1     5729.71     5024.08     41.34 o
   5   1  -1      257.76      223.93      3.23 o
   6   1  -1     1491.01     1269.48     12.01 o
   7   1  -1     6258.51     5522.31     45.44 o
   8   1  -1     1414.55     1693.66     16.03 o
   9   1  -1      873.70      791.65      9.46 o
  10   1  -1       29.78       23.06      1.71 o
  11   1  -1      352.99      340.98      5.11 o
  12   1  -1     1093.11     1006.25      8.78 o
  13   1  -1     1872.51     1884.73     14.78 o
  14   1  -1      444.58      436.23      5.48 o
  15   1  -1      221.55      200.99      4.11 o
  16   1  -1      150.52      147.80      3.70 o
  17   1  -1     1857.57     1820.54     18.28 o
  18   1  -1        8.30       13.44      2.19 o
  19   1  -1     1117.09     1088.37     14.02 o
  20   1  -1       45.27       42.56      2.81 o
  21   1  -1     1150.38     1086.98     11.43 o
  22   1  -1       87.02       80.04      3.26 o
  23   1  -1      694.25      632.34      7.84 o
  24   1  -1      150.15      125.96      4.06 o
  25   1  -1      183.42      196.32      4.71 o
  26   1  -1      104.65       98.12      3.47 o
  27   1  -1       93.73      103.95      3.56 o
  28   1  -1       90.74       86.71      5.42 o
  29   1  -1       85.56       75.91      6.31 o
  30   1  -1       81.62       73.81      5.59 o
  31   1  -1      145.50      139.93     15.72 o
  32   1  -1        5.97        3.66      2.16 o
   1   2  -1      443.12      456.39      4.55 o
   2   2  -1     5160.36     5330.66     40.54 o
   3   2  -1     4069.52     3943.93     29.81 o
   4   2  -1     3337.53     2703.07     28.81 o
   5   2  -1      283.38      201.26      3.24 o
   6   2  -1      564.49      740.59      7.20 o
   7   2  -1       44.61       62.52      2.10 o
   8   2  -1      287.51      282.57      4.88 o
   9   2  -1      530.72      631.97      9.04 o
  10   2  -1     4321.37     4758.02     52.24 o
  11   2  -1      718.86      629.46      6.86 o
  12   2  -1      299.39      330.33      4.78 o
  13   2  -1       88.15       81.86      2.72 o
  14   2  -1     1738.00     1634.56     14.46 o
  15   2  -1      319.01      324.89      5.16 o
  16   2  -1      484.39      542.43      7.56 o
  17   2  -1      166.39      218.04      5.23 o
  18   2  -1      183.46      182.03      4.98 o
  19   2  -1      164.61      158.04      4.22 o
  20   2  -1     2066.62     2038.90     17.08 o
  21   2  -1      520.51      482.37      6.23 o
  22   2  -1      574.18      562.49      6.97 o
  23   2  -1       47.34       49.25      2.68 o
  24   2  -1      951.62      909.88     10.32 o
  25   2  -1      320.20      315.00      5.55 o
  26   2  -1      266.70      266.53      5.44 o
  27   2  -1      421.70      403.37      8.64 o
  28   2  -1      308.98      285.90     10.36 o
  29   2  -1      163.32      160.80      7.54 o
  30   2  -1      159.39      179.52      7.22 o
  31   2  -1        3.09        6.66      3.03 o
  32   2  -1        4.86        1.61     12.86 o
   0   3  -1     1960.43     1862.40     21.37 o
   1   3  -1      832.76      782.27      8.20 o
   2   3  -1     1667.10     1521.30     13.75 o
   3   3  -1     1549.19     1500.26     14.73 o
   4   3  -1     2069.32     2046.22     17.27 o
   5   3  -1     2245.78     2364.61     18.82 o
   6   3  -1     3238.15     3463.94     25.32 o
   7   3  -1      153.75      156.65      3.11 o
   8   3  -1      298.97      303.68      4.25 o
   9   3  -1      248.87      269.29      3.91 o
  10   3  -1       89.45       61.98      2.20 o
  11   3  -1      247.53      221.64      4.09 o
  12   3  -1      653.08      694.62      7.98 o
  13   3  -1      430.99      502.11      6.58 o
  14   3  -1      338.54      373.54      5.90 o
  15   3  -1      177.46      179.27      4.62 o
  16   3  -1     1006.16     1017.24     14.12 o
  17   3  -1      390.31      376.32      6.74 o
  18   3  -1     2073.89     1982.31     19.73 o
  19   3  -1      533.96      553.30      7.13 o
  20   3  -1      151.29      152.92      4.00 o
  21   3  -1      356.73      325.64      5.49 o
  22   3  -1        1.38        0.78      1.70 o
  23   3  -1       89.86       64.89      2.98 o
  24   3  -1        4.00        6.34      1.74 o
  25   3  -1      484.52      469.71      7.78 o
  26   3  -1       98.30       99.67      6.40 o
  27   3  -1      175.16      177.46      8.17 o
  28   3  -1       78.38       91.07      6.08 o
  29   3  -1      123.77      120.97      5.92 o
  30   3  -1       54.44       38.78      3.35 o
   1   4  -1     2377.81     2389.40     25.41 o
   2   4  -1       58.66       64.27      2.77 o
   3   4  -1      897.46      975.13     12.29 o
   4   4  -1     1040.17     1132.15     12.73 o
   5   4  -1      385.09      329.28      6.16 o
   6   4  -1      948.34     1015.47     11.49 o
   7   4  -1      487.94      504.32      7.56 o
   8   4  -1       56.31       69.98      2.88 o
   9   4  -1      246.15      282.37      5.18 o
  10   4  -1       37.56       36.16      2.45 o
  11   4  -1       25.45       20.13      2.10 o
  12   4  -1      191.13      211.41      5.33 o
  13   4  -1       50.59       49.71      2.83 o
  14   4  -1      112.84       97.90      3.80 o
  15   4  -1      204.85      225.35      4.60 o
  16   4  -1     1095.89     1077.37     11.54 o
  17   4  -1       65.40       69.43      2.99 o
  18   4  -1      100.07      115.30      3.55 o
  19   4  -1      532.61      525.66      6.93 o
  20   4  -1      202.37      196.64      4.52 o
  21   4  -1      784.27      768.73      8.88 o
  22   4  -1      303.19      292.56      5.45 o
  23   4  -1       50.63       58.49      3.33 o
  24   4  -1      440.26      452.84      8.09 o
  25   4  -1      218.94      220.06      7.83 o
  26   4  -1       20.99       14.41      3.22 o
  27   4  -1      219.31      229.32      7.82 o
  28   4  -1        4.52        9.55      2.63 o
  29   4  -1      176.77      157.02      7.58 o
   0   5  -1      195.70      174.70     11.82 o
   1   5  -1      103.25      103.00      9.29 o
   2   5  -1     1013.44     1001.28     19.99 o
   3   5  -1      436.75      444.56     11.74 o
   4   5  -1      394.30      418.29      8.40 o
   5   5  -1      611.48      668.00     10.45 o
   6   5  -1      297.31      296.82      6.55 o
   7   5  -1      197.73      226.42      5.72 o
   8   5  -1      390.40      422.31      7.98 o
   9   5  -1        1.53        4.22      1.67 o
  10   5  -1       83.56       92.60      4.00 o
  11   5  -1       72.41       71.76      3.70 o
  12   5  -1      238.14      205.23      5.31 o
  13   5  -1       26.11       26.13      2.67 o
  14   5  -1      260.32      254.99      5.88 o
  15   5  -1      224.45      227.49      5.31 o
  16   5  -1      766.90      838.43     10.74 o
  17   5  -1      498.19      504.80      7.98 o
  18   5  -1       78.28       72.13      3.53 o
  19   5  -1      325.45      311.70      5.92 o
  20   5  -1      108.23      108.90      4.31 o
  21   5  -1       29.85       34.63      2.83 o
  22   5  -1       88.49      100.46      4.20 o
  23   5  -1        1.46       -1.35      2.59 o
  24   5  -1       44.08       48.14      5.60 o
  25   5  -1      121.60      128.00      9.87 o
  26   5  -1       16.61       24.69      2.55 o
  27   5  -1       14.88        9.15      6.31 o
   1   6  -1       77.09       83.16      9.26 o
   2   6  -1      176.91      179.19      4.83 o
   3   6  -1       96.57      110.68      6.10 o
   4   6  -1       95.28       93.33      8.12 o
   5   6  -1      647.82      652.47      8.84 o
   6   6  -1      474.88      430.31      7.10 o
   7   6  -1      189.77      200.11      7.29 o
   8   6  -1      141.23      127.60      5.45 o
   9   6  -1      328.61      342.76      6.59 o
  10   6  -1      210.42      201.73      9.74 o
  11   6  -1      111.11      118.22      6.23 o
  12   6  -1       90.87       86.27      5.54 o
  13   6  -1      238.34      225.82     11.24 o
  14   6  -1       47.33       42.08      3.49 o
  15   6  -1      241.84      289.14      5.69 o
  16   6  -1      224.00      213.33      9.13 o
  17   6  -1      113.69      138.20      5.44 o
  18   6  -1       23.51       17.48      2.66 o
  19   6  -1      242.23      243.04      5.90 o
  20   6  -1      135.59      128.50     14.05 o
  21   6  -1       35.42       34.59      3.45 o
  22   6  -1      125.82      119.89      4.83 o
  23   6  -1       77.21       88.19      5.77 o
  24   6  -1        2.66        3.14      2.42 o
   0   7  -1      808.43      846.65     26.05 o
   1   7  -1      264.09      285.61      7.99 o
   2   7  -1       68.42       71.48      6.54 o
   3   7  -1      206.47      199.37      5.55 o
   4   7  -1       55.13       64.99      7.97 o
   5   7  -1      140.50      151.73      5.30 o
   6   7  -1        9.63       11.34      3.35 o
   7   7  -1      108.94      110.92      5.90 o
   8   7  -1        3.26        3.96      2.89 o
   9   7  -1       82.59       95.45      5.44 o
  10   7  -1       52.16       46.66      7.24 o
  11   7  -1      170.48      154.06      5.65 o
  12   7  -1        8.49        5.92      3.53 o
  13   7  -1       29.15       21.75      4.06 o
  14   7  -1       62.05       64.30      8.35 o
  15   7  -1       27.82       17.95      3.10 o
  16   7  -1      268.99      307.83      7.80 o
  17   7  -1      227.87      270.33      6.90 o
  18   7  -1       99.63      102.65      7.00 o
  19   7  -1      107.78      112.98      5.73 o
  20   7  -1       54.41       41.78      6.89 o
   1   8  -1       61.78       59.06     28.58 o
   2   8  -1       23.63       -7.26     13.59 o
   3   8  -1       82.50        6.62     16.17 o
   5   8  -1      197.96      230.47      7.38 o
   6   8  -1       30.82       24.69     18.13 o
   7   8  -1       35.39       48.67      8.49 o
   8   8  -1        2.44        0.37      5.08 o
   9   8  -1        2.21       -2.81      2.81 o
  10   8  -1      188.36      197.32      7.73 o
  11   8  -1       47.82       45.41     11.84 o
  12   8  -1        2.96        4.12      3.08 o
  13   8  -1       55.79       45.87     14.38 o
   2   0   0       94.99       60.56      2.21 o
   4   0   0       13.36      132.01      3.50 o
   6   0   0      199.57       76.00      2.67 o
   8   0   0     3928.15     5331.91     57.39 o
  10   0   0     3747.53     4563.55     53.85 o
  12   0   0     2794.79     2842.17     34.37 o
  14   0   0     1104.65     1074.77     12.43 o
  16   0   0      190.84      100.82      4.04 o
  18   0   0     1502.58     1608.51     24.65 o
  20   0   0     4987.83     5056.95     69.38 o
  22   0   0     1084.02     1051.20     17.78 o
  24   0   0      555.80      486.46     12.42 o
  26   0   0      616.03      597.70     13.46 o
  28   0   0        1.54       -0.52      2.40 o
  30   0   0      149.38      151.41     11.21 o
  32   0   0       71.61       81.49      7.80 o
   1   1   0     2137.34     1702.84     18.60 o
   2   1   0    12795.39    12862.47    165.62 o
   3   1   0    10652.18    10861.67    118.64 o
   4   1   0     1952.43     2202.06     21.91 o
   5   1   0     1246.71     1430.03     14.47 o
   6   1   0     1446.25      986.41     10.40 o
   7   1   0    13765.87    13665.93    115.58 o
   8   1   0      484.22      415.94      5.56 o
   9   1   0      787.31      876.67      8.96 o
  10   1   0       57.96      180.54      3.67 o
  11   1   0     3435.95     2861.18     25.45 o
  12   1   0      314.85      283.12      5.09 o
  13   1   0       26.31       44.26      2.55 o
  14   1   0        0.47       31.00      2.04 o
  15   1   0      147.45       97.88      3.26 o
  16   1   0     2277.54     2334.76     19.92 o
  17   1   0       10.31       24.83      2.02 o
  18   1   0      275.55      336.92      5.86 o
  19   1   0       63.36       64.83      3.28 o
  20   1   0     1029.58     1076.50     14.32 o
  21   1   0      355.81      293.83      6.13 o
  22   1   0      111.82      119.60      4.66 o
  23   1   0     1333.08     1336.45     15.02 o
  24   1   0      677.21      691.30     10.75 o
  25   1   0      477.03      425.31      8.14 o
  26   1   0      676.61      600.90      9.02 o
  27   1   0     1681.64     1617.12     16.22 o
  28   1   0      242.38      243.42      5.22 o
  29   1   0       39.13       54.95      3.85 o
  30   1   0        0.19        0.71      3.34 o
  31   1   0      516.92      500.80     36.27 o
  32   1   0        3.46        5.89      3.70 o
   0   2   0     1626.71     1209.73     14.75 o
   1   2   0      615.35      493.32      5.08 o
   2   2   0      501.32      618.60      6.16 o
   3   2   0       94.19       68.19      1.95 o
   4   2   0     9885.27     9616.17     66.97 o
   5   2   0      557.03      658.33      6.80 o
   6   2   0      898.33      740.92      7.61 o
   7   2   0      764.01      536.75      6.06 o
   8   2   0     3068.85     2854.57     23.34 o
   9   2   0      196.99      211.17      3.85 o
  10   2   0       89.65       96.29      3.04 o
  11   2   0     3519.01     3855.58     33.79 o
  12   2   0     2107.06     1734.62     15.10 o
  13   2   0      128.28      168.46      3.76 o
  14   2   0      517.56      550.23      7.43 o
  15   2   0      667.55      799.44      9.66 o
  16   2   0      351.61      389.78      6.44 o
  17   2   0       52.60       52.10      2.76 o
  18   2   0      851.92      824.90     10.87 o
  19   2   0     1119.88      979.52     13.00 o
  20   2   0     1518.69     1469.07     14.82 o
  21   2   0      126.33      121.50      4.53 o
  22   2   0     2257.99     2342.44     24.14 o
  23   2   0       16.57       19.57      2.70 o
  24   2   0       74.48       83.93      4.87 o
  25   2   0      466.84      434.64      8.06 o
  26   2   0      304.95      297.56      6.16 o
  27   2   0        8.08        9.73      2.06 o
  28   2   0        4.89        4.36      1.76 o
  29   2   0        1.94        1.54      3.63 o
  30   2   0      235.08      270.64      9.46 o
  31   2   0        5.68        7.98      3.10 o
  32   2   0      115.57      125.08      7.58 o
   1   3   0        4.25        7.71      1.16 o
   2   3   0      112.14      165.21      3.32 o
   3   3   0      314.23      404.74      5.15 o
   4   3   0       24.83       37.97      1.72 o
   5   3   0       94.95       40.80      1.82 o
   6   3   0       54.87       58.13      2.42 o
   7   3   0      202.27      149.45      3.88 o
   8   3   0     2006.85     1837.65     18.09 o
   9   3   0     1037.38     1268.77     13.55 o
  10   3   0       26.21       42.80      2.48 o
  11   3   0     2127.05     1914.78     17.80 o
  12   3   0      157.43      158.86      4.06 o
  13   3   0      183.20      221.28      4.81 o
  14   3   0       15.91        8.39      1.85 o
  15   3   0      535.90      576.98      9.27 o
  16   3   0       97.35      116.53      4.44 o
  17   3   0      205.79      215.74      5.80 o
  18   3   0      186.46      168.59      4.63 o
  19   3   0        0.56        2.17      1.75 o
  20   3   0     1528.25     1522.56     14.52 o
  21   3   0      258.71      251.14      5.67 o
  22   3   0      806.13      802.68     11.78 o
  23   3   0      519.97      511.11      8.43 o
  24   3   0      102.44      100.57      4.20 o
  25   3   0       41.09       36.67      2.81 o
  26   3   0      114.90      105.05      4.34 o
  27   3   0      358.16      312.51      6.70 o
  28   3   0      234.30      261.30      6.64 o
  29   3   0      124.79      147.53      7.29 o
  30   3   0       20.21       17.91      3.79 o
  31   3   0       25.34       17.64      3.79 o
   0   4   0      640.04      697.55     13.83 o
   1   4   0      951.96      987.99     13.42 o
   2   4   0      246.77      317.68      6.81 o
   3   4   0       10.64       14.18      2.20 o
   4   4   0      528.76      606.23      8.86 o
   5   4   0      860.45      861.81     11.84 o
   6   4   0      599.43      677.33      9.68 o
   7   4   0     1319.83     1548.28     17.22 o
   8   4   0       50.75       42.65      3.40 o
   9   4   0        0.01        2.52      1.70 o
  10   4   0       87.74       92.14      3.72 o
  11   4   0      831.48      947.64     11.82 o
  12   4   0      253.11      260.54      5.81 o
  13   4   0        1.18        0.64      1.62 o
  14   4   0       31.50       46.40      3.29 o
  15   4   0      251.80      221.56      5.19 o
  16   4   0       11.27        6.49      1.87 o
  17   4   0        3.56        1.15      1.78 o
  18   4   0        7.51        4.75      1.89 o
  19   4   0      800.47      838.93     10.77 o
  20   4   0        4.54        1.91      2.05 o
  21   4   0       11.26       16.41      2.43 o
  22   4   0       65.91       73.25      3.54 o
  23   4   0       79.62       99.01      3.61 o
  24   4   0       28.38       33.65      2.45 o
  25   4   0      123.82      105.89      4.05 o
  26   4   0       48.45       45.47      3.72 o
  27   4   0      139.81      165.64      9.65 o
  28   4   0        0.03        1.22      3.91 o
  29   4   0       12.05        7.02      2.95 o
   1   5   0      140.12      146.17      5.73 o
   2   5   0       23.60       37.67      3.31 o
   3   5   0      131.03      140.79      5.28 o
   4   5   0      595.08      655.86     12.99 o
   5   5   0      708.46      786.67     13.62 o
   6   5   0       25.73       35.84      3.63 o
   7   5   0       29.12       40.70      4.20 o
   8   5   0     2513.63     2593.19     31.82 o
   9   5   0       22.47       17.27      2.95 o
  10   5   0      244.79      280.10      7.07 o
  11   5   0       91.47       88.98      3.73 o
  12   5   0      639.79      661.24      8.97 o
  13   5   0        0.04        2.50      1.93 o
  14   5   0       92.77       96.35      3.80 o
  15   5   0      136.28      136.78      4.55 o
  16   5   0       33.44       30.61      2.80 o
  17   5   0      378.30      444.66      7.79 o
  18   5   0      991.23      943.56     11.80 o
  19   5   0       51.21       59.52      3.61 o
  20   5   0       65.77       56.08      3.38 o
  21   5   0      227.73      234.53      5.73 o
  22   5   0       21.05       24.15      2.52 o
  23   5   0        0.50        2.18      1.85 o
  24   5   0        8.57        9.76      2.33 o
  25   5   0       21.71       25.64      3.55 o
  26   5   0      185.99      173.95      8.18 o
  27   5   0       93.27       99.47      5.02 o
   0   6   0      391.97      320.59      9.80 o
   1   6   0       67.84       61.53      3.92 o
   2   6   0      872.84      853.85     13.16 o
   3   6   0        7.50       16.89      2.57 o
   4   6   0       18.64       13.30      2.49 o
   5   6   0       33.43       43.02      3.11 o
   6   6   0       18.53       11.21      2.24 o
   7   6   0        5.62        2.11      2.02 o
   8   6   0       19.85       19.92      2.48 o
   9   6   0      252.07      252.78      5.77 o
  10   6   0       36.98       45.28      3.01 o
  11   6   0      811.39      774.96     12.05 o
  12   6   0       13.35        5.34      2.47 o
  13   6   0      101.25       73.84      4.22 o
  14   6   0      138.67      136.01      5.14 o
  15   6   0      624.43      628.61     13.11 o
  16   6   0        1.30        2.26      2.13 o
  17   6   0       42.39       38.82      3.05 o
  18   6   0      170.86      186.24      6.33 o
  19   6   0       98.75      125.33      4.58 o
  20   6   0       30.48       32.30      3.91 o
  21   6   0       31.35       37.25      3.63 o
  22   6   0        0.22        0.13      2.50 o
  23   6   0       42.02       44.97      4.50 o
  24   6   0        9.13        7.51      2.17 o
   1   7   0       28.65       20.28      2.65 o
   2   7   0      227.55      218.17      7.11 o
   3   7   0        2.63        3.86      2.90 o
   4   7   0       16.92       13.87      2.89 o
   5   7   0      100.99       94.86      7.46 o
   6   7   0        0.54       -0.91      2.38 o
   7   7   0       67.36       52.28      4.53 o
   8   7   0       17.23       23.86      3.04 o
   9   7   0      267.97      297.23      7.04 o
  10   7   0        7.00       11.74      2.54 o
  11   7   0       99.47      113.58      7.47 o
  12   7   0       22.00       34.59      3.01 o
  13   7   0        2.03        1.12      2.07 o
  14   7   0      106.30       70.41      6.07 o
  15   7   0        0.11        0.40      1.85 o
  16   7   0      148.16      161.58      5.32 o
  17   7   0       10.12       15.50      3.08 o
  18   7   0       17.10       14.71      4.73 o
  19   7   0       29.36       28.09      3.03 o
  20   7   0        1.40        4.25      2.03 o
   0   8   0       17.44       14.38      4.93 o
   1   8   0       71.37       71.66      4.84 o
   2   8   0       54.41       46.14      8.56 o
   3   8   0       27.56       26.35      5.55 o
   4   8   0      157.84      168.52      6.21 o
   5   8   0       31.25       27.58      5.37 o
   6   8   0       32.10       37.87      9.67 o
   7   8   0       30.89       44.82      6.92 o
   8   8   0        5.08        5.39      3.28 o
   9   8   0       34.11       25.78      7.43 o
  10   8   0        5.72        7.06      3.18 o
  11   8   0       45.86       51.31      7.95 o
  12   8   0       52.48       67.16      3.82 o
  13   8   0       28.64       38.08      7.48 o
  14   8   0        3.13        0.13      3.97 o
   2   0   1     4887.04     5013.36     72.32 o
   4   0   1     6558.48     6063.24     90.96 o
   6   0   1     4796.19     5671.77     76.82 o
   8   0   1     9450.00     8081.33    112.04 o
  10   0   1     7180.49     7171.87     87.33 o
  12   0   1     3786.85     4011.71     57.74 o
  14   0   1      262.80      323.51      9.65 o
  16   0   1     2324.34     2267.58     32.91 o
  18   0   1      537.11      542.37     12.76 o
  20   0   1     1261.38     1342.38     20.48 o
  22   0   1      119.82      122.22      6.19 o
  24   0   1     1817.14     1729.84     27.29 o
  26   0   1     1590.27     1530.97     24.72 o
  28   0   1      325.12      287.62      9.29 o
  30   0   1       99.08      101.41      7.65 o
  32   0   1       53.44       48.17     12.51 o
   0   1   1     5829.58     4682.19     68.42 o
   1   1   1     4953.73     4825.16     42.69 o
   2   1   1     2833.14     2905.66     27.49 o
   3   1   1    10999.55     9964.05     94.69 o
   4   1   1     5587.88     4952.08     49.38 o
   5   1   1      333.13      283.60      4.55 o
   6   1   1     1503.40     1251.63     11.78 o
   7   1   1     6261.43     5447.37     45.07 o
   8   1   1     1409.32     1675.64     16.46 o
   9   1   1      886.70      799.25      8.74 o
  10   1   1       32.43       24.90      1.71 o
  11   1   1      326.81      310.40      5.45 o
  12   1   1     1089.74     1008.18     12.03 o
  13   1   1     1962.03     1942.44     18.30 o
  14   1   1      424.98      421.23      6.74 o
  15   1   1      321.30      280.24     10.79 o
  16   1   1      133.89      140.58      4.33 o
  17   1   1     1990.72     1944.65     20.13 o
  18   1   1        3.43        4.52      1.76 o
  19   1   1     1132.95     1099.49     13.00 o
  20   1   1       33.02       35.27      2.84 o
  21   1   1     1126.84     1071.90     12.10 o
  22   1   1       76.18       68.68      3.46 o
  23   1   1      691.61      629.26     10.26 o
  24   1   1      153.08      124.78      5.27 o
  25   1   1      183.33      205.99      6.66 o
  26   1   1      105.62       95.37      4.98 o
  27   1   1       92.65      104.51      4.95 o
  28   1   1       91.56       91.17      4.50 o
  29   1   1      110.94      109.54      6.45 o
  30   1   1       73.44       68.05      4.25 o
  31   1   1      148.62      146.99      5.03 o
  32   1   1        9.12        6.59      3.25 o
   1   2   1      466.41      485.93      5.10 o
   2   2   1     5292.40     5541.85     39.32 o
   3   2   1     4144.80     4077.80     29.64 o
   4   2   1     3352.27     2698.29     20.78 o
   5   2   1      341.13      245.33      3.68 o
   6   2   1      486.41      646.73      6.79 o
   7   2   1       40.75       48.86      1.80 o
   8   2   1      333.04      330.78      4.69 o
   9   2   1      625.55      713.15      8.04 o
  10   2   1     4560.93     4964.15     46.43 o
  11   2   1      636.32      563.04     11.02 o
  12   2   1      230.70      269.71      7.47 o
  13   2   1      111.70       98.75      4.24 o
  14   2   1     1770.42     1662.94     20.77 o
  15   2   1      290.82      291.84      6.59 o
  16   2   1      497.94      561.35      9.52 o
  17   2   1      166.98      226.44      6.50 o
  18   2   1      182.55      190.13      5.64 o
  19   2   1      171.00      165.90      5.47 o
  20   2   1     2122.45     2063.09     18.94 o
  21   2   1      469.78      436.00      7.28 o
  22   2   1      586.94      581.27      9.20 o
  23   2   1       48.70       55.48      3.94 o
  24   2   1      920.82      881.50     13.88 o
  25   2   1      314.93      314.59      7.88 o
  26   2   1      214.26      224.64      6.71 o
  27   2   1      386.15      379.88      8.11 o
  28   2   1      343.03      300.14      7.27 o
  29   2   1      165.48      137.21      6.96 o
  30   2   1      173.08      194.83      4.99 o
  31   2   1        3.82        9.52      3.81 o
  32   2   1        7.64        2.07     13.31 o
   0   3   1     1698.98     1651.75     20.06 o
   1   3   1      882.35      821.70      8.00 o
   2   3   1     1651.53     1518.46     12.75 o
   3   3   1     1527.78     1472.27     12.27 o
   4   3   1     1948.86     1959.32     15.62 o
   5   3   1     2327.68     2455.00     19.52 o
   6   3   1     3255.02     3512.77     26.86 o
   7   3   1      148.60      147.86      3.51 o
   8   3   1      291.47      303.00      5.57 o
   9   3   1      256.97      283.75      5.86 o
  10   3   1       86.78       60.49      3.37 o
  11   3   1      266.75      238.48      5.73 o
  12   3   1      671.14      740.58     11.81 o
  13   3   1      426.93      492.88      9.22 o
  14   3   1      262.07      304.01      6.63 o
  15   3   1      186.94      185.79      5.27 o
  16   3   1      996.41     1027.03     13.23 o
  17   3   1      418.13      421.99      8.30 o
  18   3   1     2033.87     1997.93     19.66 o
  19   3   1      494.35      522.74      8.41 o
  20   3   1      159.77      164.63      4.77 o
  21   3   1      366.56      340.92      6.93 o
  22   3   1        4.96        5.38      2.55 o
  23   3   1       80.41       63.83      4.12 o
  24   3   1        1.90        5.45      2.51 o
  25   3   1      486.09      470.80      9.82 o
  26   3   1       98.94      107.94      4.85 o
  27   3   1      184.88      201.38      7.17 o
  28   3   1       82.04       97.73      4.84 o
  29   3   1      108.12      106.95      7.81 o
  30   3   1       57.78       41.91      4.64 o
   1   4   1     2432.23     2476.38     23.92 o
   2   4   1       59.38       65.95      2.97 o
   3   4   1      872.38      953.91     10.94 o
   4   4   1     1034.41     1115.65     12.25 o
   5   4   1      363.45      312.44      5.65 o
   6   4   1      965.49     1064.97     11.89 o
   7   4   1      393.88      427.02      7.35 o
   8   4   1       65.16       79.30      3.88 o
   9   4   1      228.60      250.70      6.27 o
  10   4   1       43.25       40.84      3.20 o
  11   4   1       30.67       27.76      2.72 o
  12   4   1      190.64      219.72      5.90 o
  13   4   1       47.29       54.62      3.37 o
  14   4   1      113.79      106.41      4.25 o
  15   4   1      206.88      236.09      5.46 o
  16   4   1     1098.24     1088.08     12.94 o
  17   4   1       65.54       70.02      3.52 o
  18   4   1       99.21      112.50      4.21 o
  19   4   1      503.50      494.93      7.96 o
  20   4   1      201.24      190.43      5.68 o
  21   4   1      844.76      819.75     11.32 o
  22   4   1      296.92      280.99      6.97 o
  23   4   1       26.26       29.39      3.86 o
  24   4   1      452.87      450.99      8.71 o
  25   4   1      218.00      219.86      5.78 o
  26   4   1       18.82       15.16      4.08 o
  27   4   1      218.24      231.98      5.59 o
  28   4   1        4.80       10.00      2.62 o
  29   4   1      168.16      151.22      6.89 o
   0   5   1      168.52      166.98      7.57 o
   1   5   1      106.98      114.33      5.07 o
   2   5   1      984.76      983.69     13.93 o
   3   5   1      421.67      429.45      8.54 o
   4   5   1      370.03      389.30      8.17 o
   5   5   1      625.36      679.97     11.15 o
   6   5   1      272.08      281.83      8.72 o
   7   5   1      192.58      211.13      6.65 o
   8   5   1      388.75      408.27      9.72 o
   9   5   1        1.56        2.59      2.50 o
  10   5   1       73.71       81.10      4.28 o
  11   5   1       73.38       70.09      3.59 o
  12   5   1      204.28      173.66      4.81 o
  13   5   1       24.91       24.30      2.63 o
  14   5   1      285.77      281.16      6.39 o
  15   5   1      234.57      240.50      5.53 o
  16   5   1      709.88      785.40     14.93 o
  17   5   1      479.37      475.74      9.18 o
  18   5   1       77.31       78.45      4.21 o
  19   5   1      329.31      312.15      6.91 o
  20   5   1      127.86      125.91      4.72 o
  21   5   1       25.51       27.56      2.82 o
  22   5   1       92.62       95.53      4.10 o
  23   5   1        0.92       -1.42      2.32 o
  24   5   1       42.57       43.41      3.34 o
  25   5   1      121.10      130.91      8.22 o
  26   5   1       16.83       23.25      4.87 o
  27   5   1       14.41       12.82      3.30 o
   1   6   1       70.10       80.76      5.36 o
   2   6   1      172.09      178.74      6.72 o
   3   6   1      113.27      127.30      5.63 o
   4   6   1       89.38       82.46      4.86 o
   5   6   1      626.21      626.42     18.45 o
   6   6   1      499.14      445.78      9.74 o
   7   6   1      149.75      167.76      6.40 o
   8   6   1      163.54      162.44      5.70 o
   9   6   1      339.19      352.16      7.83 o
  10   6   1      182.59      181.91      7.05 o
  11   6   1      119.73      118.91      5.60 o
  12   6   1      105.11      102.77      5.32 o
  13   6   1      210.62      198.26      7.94 o
  14   6   1       46.86       36.97      3.85 o
  15   6   1      235.87      285.35      7.67 o
  16   6   1      218.20      206.71      6.11 o
  17   6   1      111.98      129.44      5.49 o
  18   6   1       23.87       16.46      2.86 o
  19   6   1      237.18      241.06      6.28 o
  20   6   1      127.29      126.72      4.82 o
  21   6   1       25.34       22.10      2.55 o
  22   6   1      114.74      104.05      3.60 o
  23   6   1       94.49       94.50      3.79 o
  24   6   1        2.18        4.51      2.81 o
   0   7   1      794.23      889.90     22.88 o
   1   7   1      285.49      314.62     12.16 o
   2   7   1       76.05       83.25     11.14 o
   3   7   1      190.18      186.05      7.66 o
   4   7   1       57.70       76.89      4.47 o
   5   7   1      126.16      137.27      9.68 o
   6   7   1        7.32        9.73      2.99 o
   7   7   1      117.03      105.87      6.19 o
   8   7   1        3.25        0.55      2.51 o
   9   7   1       82.84       87.85      5.46 o
  10   7   1       55.64       55.95      4.05 o
  11   7   1      181.15      157.80      8.28 o
  12   7   1       11.00        6.97      2.60 o
  13   7   1       31.68       23.86      2.97 o
  14   7   1       52.04       52.45      4.81 o
  15   7   1       18.87       10.89      2.51 o
  16   7   1      270.73      305.17      6.54 o
  17   7   1      242.69      285.67      5.90 o
  18   7   1       92.05       88.75      3.32 o
  19   7   1      105.33      105.01      3.95 o
  20   7   1       46.79       44.34      3.55 o
   1   8   1       63.39       62.10     11.29 o
   2   8   1       19.91       26.64      4.89 o
   3   8   1       83.80      110.30     14.81 o
   5   8   1      196.70      226.92      8.20 o
   6   8   1       23.06       19.74      3.61 o
   7   8   1       33.93       43.98      5.53 o
   8   8   1        4.77        1.15      2.64 o
   9   8   1        2.51        2.72      2.57 o
  10   8   1      194.62      205.50      6.56 o
  11   8   1       43.89       41.47      8.29 o
  12   8   1        0.90        1.41      1.81 o
  13   8   1       55.90       42.67      5.47 o
  14   8   1       75.86       91.02     13.42 o
   0   0   2    20048.79    17354.65    500.20 o
   2   0   2    13157.15    12562.01    263.27 o
   4   0   2     1252.29     1378.41     20.06 o
   6   0   2     2278.82     2077.26     34.03 o
   8   0   2     2285.82     2354.89     30.75 o
  10   0   2     1222.90     1261.92     29.93 o
  12   0   2      644.29      468.72     10.91 o
  14   0   2     5540.32     6265.86     84.73 o
  16   0   2      954.26      968.69     20.73 o
  18   0   2      702.48      684.09     14.54 o
  20   0   2      902.13      848.33     17.21 o
  22   0   2     1819.35     1877.93     31.88 o
  24   0   2      310.04      288.77     11.31 o
  26   0   2      341.21      325.64     10.69 o
  28   0   2      325.59      302.50     11.25 o
  30   0   2      237.88      219.88     11.32 o
  32   0   2       56.21       53.03     18.59 o
   1   1   2    14156.51    12515.32    121.83 o
   2   1   2    18957.79    18031.30    162.93 o
   3   1   2     1124.49     1319.26     14.68 o
   4   1   2     9901.10     9578.10     98.77 o
   5   1   2     2057.22     2389.32     24.84 o
   6   1   2      294.12      193.86      3.86 o
   7   1   2     6904.89     6659.40     53.71 o
   8   1   2     2709.21     2659.91     21.36 o
   9   1   2      472.65      451.82      6.36 o
  10   1   2     1669.02     1826.01     17.63 o
  11   1   2     2638.76     2712.90     26.42 o
  12   1   2      897.09      971.81     15.38 o
  13   1   2     2507.11     2492.48     30.99 o
  14   1   2      486.31      494.99      7.81 o
  15   1   2       63.87       77.25      3.45 o
  16   1   2      117.98      115.13      4.48 o
  17   1   2      314.26      312.08      7.69 o
  18   1   2     1002.91     1085.74     18.49 o
  19   1   2       50.62       46.23      4.26 o
  20   1   2      130.98      112.56      6.90 o
  21   1   2      941.77      911.03     17.02 o
  22   1   2       91.07       94.63      6.10 o
  23   1   2      800.78      784.25     16.71 o
  24   1   2      619.47      583.43     12.15 o
  25   1   2       78.52       76.44      5.07 o
  26   1   2      265.30      281.23      7.64 o
  27   1   2      845.78      832.11     12.80 o
  28   1   2      145.06      142.46      6.06 o
  29   1   2      221.26      258.11     10.04 o
  30   1   2       37.24       35.17      4.51 o
  31   1   2      102.95       98.14     10.04 o
  32   1   2      118.61       93.89     20.43 o
   0   2   2    22775.97    22637.03    235.37 o
   1   2   2     5512.34     5658.25     46.72 o
   2   2   2      539.56      509.23      6.04 o
   3   2   2     1581.60     1718.01     15.98 o
   4   2   2     6309.88     6484.60     50.61 o
   5   2   2     1546.50     1506.85     13.57 o
   6   2   2      755.46      751.65      8.03 o
   7   2   2      660.61      708.27      8.72 o
   8   2   2      572.44      647.80      8.14 o
   9   2   2      907.98      989.43     11.90 o
  10   2   2      993.94      914.71     12.63 o
  11   2   2      276.37      385.83      7.95 o
  12   2   2      589.30      625.95     12.89 o
  13   2   2       77.42       64.76      4.52 o
  14   2   2      284.94      286.59      9.53 o
  15   2   2     1108.32      995.23     16.07 o
  16   2   2      951.71      943.38     14.76 o
  17   2   2      167.44      165.58      7.33 o
  18   2   2      776.52      816.47     14.01 o
  19   2   2     1444.01     1528.81     23.41 o
  20   2   2     1286.52     1256.04     22.88 o
  21   2   2       36.37       36.78      4.86 o
  22   2   2      337.20      294.99      9.09 o
  23   2   2       82.43       74.27      5.12 o
  24   2   2        9.79        9.08      3.15 o
  25   2   2      268.80      266.09      7.74 o
  26   2   2      156.49      153.32      6.20 o
  27   2   2      286.53      297.88      7.54 o
  28   2   2       78.41       86.12      6.70 o
  29   2   2       25.74       24.37      4.10 o
  30   2   2      122.38      128.02     10.64 o
  31   2   2       10.96       18.05      2.48 o
   1   3   2      448.27      519.33      7.31 o
   2   3   2      333.03      366.85      6.03 o
   3   3   2     1739.11     1505.64     15.32 o
   4   3   2       37.99       71.48      3.01 o
   5   3   2      106.78      115.37      3.75 o
   6   3   2       74.80       77.90      3.15 o
   7   3   2     1301.96     1360.74     15.11 o
   8   3   2     4574.32     4579.82     41.43 o
   9   3   2      486.19      446.55      8.37 o
  10   3   2       71.14       75.88      4.24 o
  11   3   2      588.99      557.57     10.68 o
  12   3   2     1454.10     1447.94     22.28 o
  13   3   2      191.30      197.38      7.11 o
  14   3   2       22.06       23.22      3.31 o
  15   3   2      431.89      458.51     10.02 o
  16   3   2      722.69      711.30     13.03 o
  17   3   2       36.44       48.08      4.16 o
  18   3   2      171.12      140.97      6.43 o
  19   3   2      263.57      242.94      9.02 o
  20   3   2      528.08      517.74     10.84 o
  21   3   2       59.56       75.63      5.24 o
  22   3   2     1040.14      992.21     16.00 o
  23   3   2      411.03      429.53      9.71 o
  24   3   2      179.69      202.16      6.80 o
  25   3   2       17.30       19.55      3.31 o
  26   3   2      547.76      531.46      9.94 o
  27   3   2       14.96       14.41      4.10 o
  28   3   2      149.08      163.65      7.39 o
  29   3   2       54.60       59.37      5.27 o
  30   3   2       33.54       27.25      3.33 o
   0   4   2     1345.85     1439.50     24.56 o
   1   4   2      370.88      322.68      6.89 o
   2   4   2      714.93      740.77     11.07 o
   3   4   2      429.08      470.30      9.31 o
   4   4   2      987.57     1058.67     14.04 o
   5   4   2     1007.85     1163.70     15.31 o
   6   4   2      826.80      832.51     12.12 o
   7   4   2      382.56      401.94      8.00 o
   8   4   2       30.13       32.81      3.17 o
   9   4   2       34.45       38.99      3.40 o
  10   4   2      167.61      197.71      6.57 o
  11   4   2      166.07      163.54      6.88 o
  12   4   2      240.77      250.42      8.47 o
  13   4   2        0.05        3.17      2.85 o
  14   4   2      159.92      176.23      8.03 o
  15   4   2     1050.92      988.69     16.12 o
  16   4   2      231.13      207.73      6.22 o
  17   4   2      360.27      364.49      8.15 o
  18   4   2      521.25      496.14     11.15 o
  19   4   2     1031.57     1023.85     23.23 o
  20   4   2      256.07      248.18      8.66 o
  21   4   2      108.90      107.33      5.23 o
  22   4   2       99.20       88.73      4.81 o
  23   4   2       97.55       92.06      5.09 o
  24   4   2       84.85       82.49      4.68 o
  25   4   2      111.97      134.69      7.73 o
  26   4   2       31.41       31.17      4.36 o
  27   4   2        3.11       -1.84      2.57 o
  28   4   2       33.09       38.33      2.97 o
   1   5   2      258.87      263.46      6.43 o
   2   5   2      482.04      514.85      9.69 o
   3   5   2       81.24       97.55      4.42 o
   4   5   2      724.78      730.44     11.07 o
   5   5   2       23.92       26.33      2.68 o
   6   5   2       49.68       44.84      3.21 o
   7   5   2      101.40      111.95      4.67 o
   8   5   2      567.08      559.69     10.70 o
   9   5   2       62.77       72.50      4.15 o
  10   5   2      827.25      853.28     14.94 o
  11   5   2       75.33       78.09      4.56 o
  12   5   2      169.24      166.90      5.92 o
  13   5   2        5.99        7.37      2.51 o
  14   5   2      125.40       99.23      5.04 o
  15   5   2       40.78       26.31      3.71 o
  16   5   2        8.16       15.22      3.07 o
  17   5   2       95.57       81.00      6.36 o
  18   5   2        7.45        9.12      2.92 o
  19   5   2       12.13       13.66      2.73 o
  20   5   2      328.75      369.84     15.23 o
  21   5   2       12.37        3.67      2.87 o
  22   5   2      161.26      168.78      9.01 o
  23   5   2       33.67       31.10      4.79 o
  24   5   2       38.71       36.49      4.46 o
  25   5   2       65.64       56.03      3.95 o
  26   5   2      131.65      126.71      4.44 o
   0   6   2     1760.88     1737.74     30.54 o
   1   6   2       18.09       21.14      3.42 o
   2   6   2       88.38       78.97      4.88 o
   3   6   2      429.94      444.65      9.54 o
   4   6   2      373.63      394.94      9.01 o
   5   6   2      255.88      245.62      8.41 o
   6   6   2        2.67        1.60      2.88 o
   7   6   2      185.44      193.71      7.69 o
   8   6   2       90.09       91.99      6.42 o
   9   6   2      326.79      317.22     10.44 o
  10   6   2      145.40      151.27     12.14 o
  11   6   2       46.61       43.96      4.57 o
  12   6   2      200.87      227.97      7.84 o
  13   6   2      209.96      244.34      8.65 o
  14   6   2       48.54       35.86      4.31 o
  15   6   2      248.22      246.92      7.54 o
  16   6   2       62.56       77.03      5.64 o
  17   6   2      136.54      117.63     10.27 o
  18   6   2       41.89       37.57      4.48 o
  19   6   2       34.02       39.46      4.47 o
  20   6   2      179.20      192.13      6.87 o
  21   6   2       88.77       91.08      6.46 o
  22   6   2        5.91        6.02      2.45 o
  23   6   2       67.70       77.03      3.75 o
   1   7   2       20.44       20.60      5.69 o
   2   7   2       95.76      112.18     22.71 o
   3   7   2      334.18      331.01     11.57 o
   4   7   2       28.77       34.89      5.30 o
   5   7   2       63.22       50.87      5.87 o
   6   7   2       32.88       49.34      4.91 o
   7   7   2      199.91      234.63     17.91 o
   8   7   2      241.68      243.57     13.12 o
   9   7   2      245.93      235.52     17.33 o
  10   7   2        3.96        8.54      3.82 o
  11   7   2       50.48       51.55      4.51 o
  12   7   2      159.45      195.43      6.88 o
  13   7   2       23.93       32.08      3.79 o
  14   7   2       11.17        9.42      2.91 o
  15   7   2       64.72       64.09      4.28 o
  16   7   2        0.63        0.28      2.33 o
  17   7   2       51.37       53.90      3.58 o
  18   7   2       19.64       25.83      2.64 o
  19   7   2       93.84       83.69      4.48 o
   1   8   2       20.96       31.25      3.84 o
   2   8   2        5.84        1.60      2.79 o
   3   8   2       52.77       57.07      5.59 o
   4   8   2       91.89       36.73     27.09 o
   5   8   2       36.40       35.42      6.92 o
   6   8   2       31.72       36.69      4.14 o
   7   8   2       47.69       49.00      4.54 o
   8   8   2       94.85      107.45      9.64 o
   9   8   2       37.44       34.19      5.14 o
  10   8   2       26.93       30.53      3.52 o
  11   8   2       46.27       39.53      6.08 o
  12   8   2        6.27        7.21      2.49 o
  13   8   2       16.59        9.38      2.00 o
   2   0   3     3359.51     3406.02     60.12 o
   4   0   3     2840.37     2301.69     29.00 o
   6   0   3     2811.29     2337.72     36.37 o
   8   0   3      203.92      252.55     11.36 o
  10   0   3     4587.94     4761.29     97.81 o
  14   0   3      436.43      419.54     14.17 o
  16   0   3       16.83       23.28      5.07 o
  18   0   3      228.45      236.90     10.24 o
  20   0   3      672.69      719.63     18.05 o
  22   0   3      781.69      700.67     24.80 o
  24   0   3      370.66      383.36     24.33 o
  26   0   3      283.72      254.26     13.14 o
  28   0   3      494.42      437.48     17.89 o
  30   0   3      204.19      218.73     21.23 o
   0   1   3     1559.69     1590.87     30.64 o
   1   1   3      937.23      789.17      9.72 o
   2   1   3     1813.62     1818.23     18.79 o
   3   1   3      547.69      468.83      6.54 o
   4   1   3      993.08      929.40     11.64 o
   5   1   3      166.58      139.49      3.55 o
   6   1   3      454.05      498.81      8.15 o
   7   1   3     1997.69     1879.41     29.10 o
   8   1   3       27.09       28.09      3.02 o
   9   1   3      207.32      227.73      7.02 o
  10   1   3     1243.41     1394.81     25.53 o
  11   1   3      426.54      387.49     12.38 o
  12   1   3     1341.85     1459.55     30.74 o
  15   1   3        1.45        4.59      4.59 o
  16   1   3      270.52      296.02     10.86 o
  17   1   3      724.89      705.81     15.14 o
  18   1   3      132.75      121.06      7.10 o
  19   1   3     1046.56     1043.30     18.85 o
  20   1   3       27.85       33.83      4.15 o
  21   1   3      114.56      114.00      6.65 o
  22   1   3      223.66      205.50      8.63 o
  23   1   3      495.39      453.76     14.72 o
  24   1   3      141.98      144.12      8.61 o
  25   1   3      139.82      125.77      7.95 o
  26   1   3       54.64       54.45      5.17 o
  27   1   3       25.65       26.04      5.35 o
  28   1   3       42.28       41.64      6.90 o
  29   1   3       90.61       86.10      6.58 o
  30   1   3       19.11       13.17      3.55 o
  31   1   3      162.62      184.23      7.19 o
   1   2   3     3922.17     3800.54     39.70 o
   2   2   3      931.23      980.98     13.35 o
   3   2   3      824.86      723.72     10.55 o
   4   2   3     1426.91     1558.86     19.37 o
   5   2   3      220.00      177.74      4.93 o
   6   2   3     1314.67     1191.64     20.81 o
   7   2   3      792.26      722.04     16.33 o
   8   2   3      786.94      787.48     17.22 o
   9   2   3     1384.87     1484.21     23.63 o
  10   2   3      332.15      308.17      8.28 o
  11   2   3      472.78      475.04     11.96 o
  12   2   3      391.82      421.83     11.57 o
  13   2   3      162.45      208.29      8.22 o
  14   2   3     1232.03     1333.82     30.17 o
  15   2   3      575.04      599.12     18.41 o
  16   2   3      223.84      216.91      8.08 o
  17   2   3        9.49       14.01      2.84 o
  18   2   3       67.23       75.56      5.58 o
  19   2   3      116.44      124.71      6.89 o
  20   2   3      321.77      287.04      9.60 o
  21   2   3      415.01      405.65     11.54 o
  22   2   3       64.75       71.53      7.82 o
  23   2   3       19.58       22.91      4.54 o
  24   2   3      140.05      141.19      8.35 o
  25   2   3      427.63      398.11     12.24 o
  26   2   3      289.46      300.99     10.25 o
  27   2   3      237.19      250.30     10.07 o
  28   2   3       47.03       59.79      6.85 o
  29   2   3      108.37      126.71      7.08 o
  30   2   3       45.24       55.04      4.78 o
   0   3   3     2890.65     2774.30     46.88 o
   1   3   3      119.55      129.17      5.00 o
   2   3   3     1951.12     2034.71     26.50 o
   3   3   3      933.99     1053.51     16.09 o
   4   3   3     3433.90     3620.01     43.39 o
   5   3   3      747.35      699.36     12.11 o
   6   3   3      864.31      802.73     13.62 o
   7   3   3     1105.66     1166.43     19.49 o
   8   3   3       97.91      140.26      5.41 o
   9   3   3      160.88      174.24      5.98 o
  10   3   3       50.94       67.32      4.36 o
  11   3   3        5.71        9.35      2.63 o
  12   3   3      191.73      184.37      7.02 o
  13   3   3       74.34       68.33      4.98 o
  14   3   3      664.51      686.57     14.67 o
  15   3   3       71.43       84.48      5.88 o
  16   3   3      635.64      648.33     14.79 o
  17   3   3      385.90      334.55      8.56 o
  18   3   3     2233.33     2172.86     27.27 o
  19   3   3      134.40      124.88      6.23 o
  20   3   3      589.33      577.25     14.14 o
  21   3   3       28.86       31.51      6.03 o
  22   3   3      276.78      298.72     13.68 o
  23   3   3      187.24      162.05      8.89 o
  24   3   3       89.72       92.49      7.06 o
  25   3   3      274.29      267.55      8.41 o
  26   3   3        1.81       -1.69      3.91 o
  27   3   3      102.28      110.87      7.35 o
  28   3   3      182.95      203.82      8.23 o
  29   3   3       70.39       78.32      5.17 o
   1   4   3      288.03      379.14      9.17 o
   2   4   3      245.16      277.95      7.95 o
   3   4   3      552.50      647.59     12.45 o
   4   4   3      406.80      402.15      9.68 o
   5   4   3     1170.00     1250.79     19.56 o
   6   4   3      222.50      272.92      7.25 o
   7   4   3      317.69      255.93      6.98 o
   8   4   3        2.51        5.62      2.96 o
   9   4   3      784.33      781.85     14.44 o
  10   4   3       17.93       13.85      3.00 o
  11   4   3      692.16      708.25     15.11 o
  12   4   3      334.74      313.70      8.86 o
  13   4   3       51.14       50.70      4.99 o
  14   4   3       23.00       18.12      3.77 o
  15   4   3      585.97      604.48     15.67 o
  16   4   3       59.73       55.69      5.09 o
  17   4   3      378.98      390.09     10.97 o
  18   4   3      413.19      431.35     12.87 o
  19   4   3      285.46      235.07      9.99 o
  20   4   3       38.98       47.74      5.94 o
  21   4   3       89.84       93.93      9.12 o
  22   4   3        6.06        3.05      4.09 o
  23   4   3      360.11      372.62     11.04 o
  24   4   3       39.21       40.94      5.98 o
  25   4   3      317.33      314.06     11.01 o
  26   4   3      101.07      138.79     12.04 o
  27   4   3      248.19      286.51     11.19 o
  28   4   3        7.14        7.42      2.68 o
   0   5   3      367.11      384.82     14.47 o
   1   5   3       63.45       52.31      4.79 o
   2   5   3     1715.61     1809.27     23.94 o
   3   5   3      254.00      269.54      7.89 o
   4   5   3      352.48      303.89      8.42 o
   5   5   3       89.72       90.40      5.29 o
   6   5   3        5.58        1.89      2.33 o
   7   5   3      255.86      259.62      7.15 o
   8   5   3      185.62      217.50      6.70 o
   9   5   3      381.83      379.81      9.12 o
  10   5   3       41.22       35.12      3.76 o
  11   5   3      133.98      130.87      6.71 o
  12   5   3     1165.35     1095.76     19.35 o
  13   5   3      135.24      137.46      7.11 o
  14   5   3       60.63       90.74      6.74 o
  15   5   3      194.03      156.55      7.52 o
  16   5   3      344.75      358.88     11.38 o
  17   5   3      264.82      270.99     11.23 o
  18   5   3      898.86      953.07     24.99 o
  19   5   3       55.56       61.10      8.27 o
  20   5   3      155.92      169.20      9.74 o
  21   5   3       51.72       58.87      9.02 o
  22   5   3      228.84      242.46     10.63 o
  23   5   3       93.32      105.82      7.37 o
  24   5   3        4.61       18.94      3.97 o
  25   5   3       37.67       39.36      4.14 o
   1   6   3       96.67      103.34      5.40 o
   2   6   3      500.33      503.20     11.07 o
   3   6   3        9.78        9.97      3.41 o
   4   6   3      261.87      265.42      8.59 o
   5   6   3      818.45      795.67     15.82 o
   6   6   3       16.28       11.41      3.91 o
   7   6   3      626.80      676.49     16.51 o
   8   6   3      111.69       99.32      8.00 o
   9   6   3      165.02      163.88     12.76 o
  10   6   3      503.98      481.84     15.75 o
  11   6   3      189.49      208.99     12.16 o
  12   6   3      233.17      213.30     10.14 o
  13   6   3      269.23      239.09     10.67 o
  14   6   3        5.34        9.10      5.20 o
  15   6   3       88.21       97.85      7.61 o
  16   6   3       46.13       61.33      7.26 o
  17   6   3       63.07       64.75     11.37 o
  18   6   3       59.20       80.65      9.11 o
  19   6   3        3.72       -1.92      3.20 o
  20   6   3      122.49      144.98     18.91 o
  21   6   3       98.97      134.13      6.89 o
  22   6   3        7.23       14.34      3.32 o
   0   7   3      104.89       90.04     33.29 o
   1   7   3       75.81       84.80     16.04 o
   2   7   3      141.21       88.84     33.97 o
   3   7   3       71.06       76.40      8.20 o
   4   7   3      225.55      255.95     12.74 o
   5   7   3       53.37       37.45      6.30 o
   6   7   3        9.94       14.92      6.87 o
   7   7   3       45.95       59.53      5.98 o
   8   7   3      203.40      195.67      8.71 o
   9   7   3       20.26       21.38      4.45 o
  10   7   3        1.87       -1.01      3.41 o
  11   7   3       27.04       27.61      5.56 o
  12   7   3       67.70       65.67      6.65 o
  13   7   3       42.48       55.86      6.21 o
  14   7   3      175.83      181.16     12.33 o
  15   7   3      116.77      109.75      8.35 o
  16   7   3       96.78      112.45      7.46 o
  17   7   3       97.14       95.66      5.42 o
  18   7   3      109.67      113.22      7.19 o
   1   8   3        8.18       14.45      3.82 o
   2   8   3       80.29       93.49      7.50 o
   3   8   3       44.94       57.81      5.01 o
   4   8   3        6.49        7.95      2.90 o
   5   8   3       11.84       17.96      3.18 o
   6   8   3       41.01       60.51      5.00 o
   7   8   3       60.11       59.67      4.18 o
   8   8   3       12.34       14.08      3.26 o
   9   8   3       98.01      102.01     11.99 o
  10   8   3      241.71      240.37      8.11 o
  11   8   3       13.22        9.70      2.69 o
  12   8   3       15.29       17.45      5.05 o
   0   0   4     6558.33     6224.18    200.40 o
   2   0   4      261.17      200.63      7.98 o
   4   0   4     2909.94     2914.88     56.21 o
   6   0   4     1119.00     1233.36     27.57 o
   8   0   4     2605.11     2682.13     98.25 o
  10   0   4      643.23      536.93     22.73 o
  14   0   4      789.37      792.20     26.17 o
  20   0   4      948.64      930.62     40.86 o
  22   0   4       18.57       25.71      8.26 o
  24   0   4      380.75      398.74     23.64 o
  28   0   4      240.58      237.64     13.79 o
  30   0   4      240.65      243.10     25.48 o
   1   1   4      337.99      418.79      7.75 o
   2   1   4      776.78      768.12     10.50 o
   3   1   4      137.60       98.52      3.83 o
   4   1   4     1498.51     1551.04     27.27 o
   5   1   4       10.12       11.71      5.74 o
   6   1   4      722.32      820.89     32.14 o
   8   1   4       32.83       33.52      6.66 o
  10   1   4      860.56      916.16     30.07 o
  11   1   4      366.15      374.41     19.28 o
  12   1   4     1353.60     1488.90     47.75 o
  16   1   4       29.83       32.37      7.80 o
  17   1   4      142.68      165.50      8.82 o
  18   1   4      108.94      100.81      7.74 o
  19   1   4      327.72      317.40     12.45 o
  20   1   4      106.33      117.17      9.56 o
  21   1   4       34.91       37.48     10.33 o
  22   1   4       48.17       34.19      5.29 o
  23   1   4      266.63      249.00     10.91 o
  24   1   4      588.83      554.02     16.04 o
  25   1   4        5.70        5.56      4.54 o
  26   1   4        2.48       -7.35     13.08 o
  27   1   4      462.57      411.82     38.34 o
  28   1   4       34.95       58.64      6.10 o
  29   1   4       69.79       82.93      6.31 o
  30   1   4       97.84      117.12     17.11 o
   0   2   4     2411.43     2428.36     53.18 o
   1   2   4     1519.25     1515.75     25.64 o
   2   2   4      970.51     1108.32     21.04 o
   3   2   4      750.17      779.69     16.52 o
   4   2   4      101.22      128.78      7.71 o
   5   2   4      282.98      256.02     13.14 o
   6   2   4     1286.13     1379.39     47.63 o
   7   2   4      709.96      714.30     21.33 o
   8   2   4       25.32       13.69      4.82 o
   9   2   4       58.33       67.49      9.18 o
  10   2   4      130.96      120.49      8.02 o
  11   2   4      277.59      247.97      9.01 o
  12   2   4      337.22      336.12     10.95 o
  13   2   4      376.49      379.61     11.71 o
  14   2   4      745.32      745.88     22.03 o
  15   2   4       44.42       61.98     10.10 o
  16   2   4      337.07      350.99     20.43 o
  17   2   4      879.50      861.84     24.84 o
  18   2   4      331.69      363.35     13.26 o
  19   2   4      906.10      766.73     18.13 o
  20   2   4      612.38      581.77     19.92 o
  21   2   4      196.79      194.14     10.48 o
  22   2   4      349.55      328.08     15.31 o
  23   2   4       59.31       61.93      7.63 o
  24   2   4        9.98       11.69      4.09 o
  25   2   4       36.04       24.58     11.94 o
  26   2   4       28.47       59.91     21.58 o
  27   2   4      134.59      159.04     12.25 o
  28   2   4      119.89      134.24      7.70 o
  29   2   4      292.89      296.26     11.60 o
   1   3   4     1609.57     1690.96     23.21 o
   2   3   4     1895.30     2138.04     27.89 o
   3   3   4     1073.74     1098.66     16.86 o
   4   3   4     1118.30     1116.89     19.65 o
   5   3   4      273.45      244.54      7.86 o
   6   3   4      347.50      310.94      8.80 o
   7   3   4      272.62      243.91      8.21 o
   8   3   4     2205.64     2251.31     32.75 o
   9   3   4       52.31       54.79      4.24 o
  10   3   4      441.94      451.12     10.14 o
  11   3   4       87.91       75.94      5.29 o
  12   3   4      760.65      734.22     15.05 o
  13   3   4      626.82      479.75     12.00 o
  14   3   4      323.34      283.46     10.69 o
  15   3   4       29.98       29.06      4.68 o
  16   3   4      402.11      403.08     13.00 o
  17   3   4       99.56       57.15      5.41 o
  18   3   4      658.35      608.55     17.07 o
  19   3   4       95.83       95.38      7.89 o
  20   3   4      484.86      497.76     15.56 o
  21   3   4       14.51        7.26      4.82 o
  22   3   4      397.66      414.34     18.13 o
  23   3   4       93.98       73.56      8.19 o
  24   3   4      125.73      136.82     29.15 o
  25   3   4      149.92      141.18     27.55 o
  26   3   4      432.76      448.24     17.70 o
  27   3   4       36.70       50.13      5.72 o
  28   3   4      341.97      370.27     10.51 o
   0   4   4      114.16      162.99      9.34 o
   1   4   4     1338.11     1475.70     22.34 o
   2   4   4      721.88      811.85     15.02 o
   3   4   4      530.25      451.92     10.71 o
   4   4   4      345.69      322.30      9.03 o
   5   4   4      388.89      394.87     11.19 o
   6   4   4      375.40      385.11     11.09 o
   7   4   4      392.91      328.82      9.33 o
   8   4   4       81.76       81.76      5.42 o
   9   4   4       45.09       42.69      4.27 o
  10   4   4        4.00        2.58      2.65 o
  11   4   4      410.55      476.64     12.27 o
  12   4   4       86.92       80.19      5.91 o
  13   4   4      131.63      131.69      7.14 o
  14   4   4       86.89       84.27      7.26 o
  15   4   4      563.81      507.66     16.66 o
  16   4   4      174.09      170.62     10.21 o
  17   4   4       66.21       80.15      6.61 o
  18   4   4       64.63       42.58      5.77 o
  19   4   4      504.21      529.82     16.10 o
  20   4   4      144.55      113.06     10.33 o
  21   4   4      381.01      358.11     21.81 o
  22   4   4       10.65       -4.82     19.74 o
  24   4   4       49.20       35.81      8.72 o
  25   4   4       79.47       76.43      6.90 o
  26   4   4        3.55        2.43      3.65 o
   1   5   4       14.72       20.80      3.79 o
   2   5   4      709.17      676.41     14.40 o
   3   5   4      264.57      254.88      8.96 o
   4   5   4     1536.38     1478.09     21.28 o
   5   5   4      304.95      283.73      9.04 o
   6   5   4      718.25      803.42     14.33 o
   7   5   4      196.27      191.74      6.99 o
   8   5   4     1234.25     1240.99     19.22 o
   9   5   4      106.24      132.08      6.28 o
  10   5   4      250.10      213.64      8.10 o
  11   5   4      222.93      242.46      8.66 o
  12   5   4      513.15      521.10     14.34 o
  13   5   4       18.01       23.24      4.63 o
  14   5   4       35.29       39.67      5.34 o
  15   5   4       96.05      101.33     10.06 o
  16   5   4       15.00       18.04      4.91 o
  17   5   4       35.81       22.63      6.24 o
  18   5   4       66.82       66.64     24.45 o
  19   5   4       13.51        1.84     16.76 o
  20   5   4       15.81        4.59     17.45 o
  21   5   4       21.00       16.08      7.26 o
  22   5   4      153.06      163.27     16.64 o
  23   5   4        4.50       13.97      8.03 o
  24   5   4      108.47      146.73      7.38 o
   0   6   4      380.32      324.34     13.29 o
   1   6   4      494.08      519.14     11.52 o
   2   6   4      110.42      115.51      6.34 o
   3   6   4      106.74      103.86      6.13 o
   4   6   4        8.30       24.63      4.02 o
   5   6   4      186.65      194.74      7.98 o
   6   6   4      290.34      325.78     11.19 o
   7   6   4       19.43       13.87      4.19 o
   8   6   4      105.81       69.23      8.68 o
   9   6   4        4.16       -0.13      3.43 o
  10   6   4      137.80      142.91      8.52 o
  11   6   4       26.14       25.06      4.86 o
  12   6   4       45.29       22.76      7.39 o
  13   6   4       48.29       38.58     11.69 o
  14   6   4       17.21       21.71     10.90 o
  15   6   4      281.39      274.55     16.99 o
  16   6   4       50.75       74.80     19.63 o
  17   6   4       25.19       38.11     21.35 o
  18   6   4      136.49      172.96     41.78 o
  19   6   4      374.65      428.12     18.36 o
  20   6   4       12.87        7.29      8.15 o
  21   6   4       95.15      121.10     13.44 o
   1   7   4       78.67       98.56      8.92 o
   2   7   4       91.19       87.72     11.05 o
   3   7   4       85.39       73.81      7.66 o
   4   7   4       24.83       27.44      5.47 o
   5   7   4       14.92       15.12      4.68 o
   6   7   4       20.42       17.99      6.93 o
   7   7   4      185.31      220.49     14.64 o
   8   7   4       67.37       81.52     10.42 o
   9   7   4       35.59       60.12      9.28 o
  10   7   4       12.77       19.24      6.89 o
  11   7   4       81.80      104.23     28.35 o
  12   7   4      131.04      143.91     44.53 o
  13   7   4      154.17      158.54      8.56 o
  14   7   4       65.15       65.51     12.37 o
  15   7   4       16.76       20.22      6.01 o
  16   7   4       24.62       29.67      7.18 o
   0   8   4       56.09       72.54      8.95 o
   1   8   4        8.48        7.24      6.20 o
   2   8   4        2.39        8.33      3.49 o
   3   8   4       57.41       68.26      6.32 o
   4   8   4       82.87       33.74     26.86 o
   5   8   4        8.62        6.13      2.95 o
   6   8   4       28.66       31.39      4.59 o
   7   8   4       31.77       27.36      3.82 o
   8   8   4        5.96        8.10      2.83 o
   9   8   4       34.29       32.14      6.20 o
  20   0   5      691.06      750.88     35.12 o
  22   0   5       26.09       32.37      8.95 o
  24   0   5       95.84       82.87     12.40 o
  28   0   5      220.68      230.47     26.63 o
   0   1   5      448.54      497.68     26.40 o
   1   1   5       94.40      100.11      9.01 o
   2   1   5      662.41      706.83     30.19 o
   3   1   5     1790.84     2108.93     72.31 o
  10   1   5       19.60       32.60      7.35 o
  11   1   5      217.11      250.22     16.30 o
  12   1   5      343.65      359.94     20.20 o
  13   1   5      635.45      586.74     28.24 o
  16   1   5      112.32       81.95     11.71 o
  17   1   5     1117.31     1080.40     28.10 o
  18   1   5      417.89      462.44     17.51 o
  19   1   5      142.73      153.08     10.71 o
  20   1   5       89.98      111.56     13.54 o
  21   1   5      238.59      233.00     19.05 o
  22   1   5       16.57       13.77      5.36 o
  23   1   5       19.05       27.62      6.14 o
  26   1   5       92.35       91.36     23.64 o
  27   1   5       18.27       16.53     15.61 o
  28   1   5        7.72        6.61     10.22 o
  29   1   5      455.40      431.45     22.48 o
   1   2   5     1360.02     1573.00     40.67 o
   2   2   5      343.77      287.28     11.99 o
   3   2   5      550.04      584.85     17.39 o
   4   2   5      754.26      723.75     20.52 o
   5   2   5      293.47      258.41     11.49 o
   6   2   5        6.76        6.03      4.70 o
   7   2   5      104.81       90.21      8.65 o
   8   2   5       58.90       50.07      7.33 o
   9   2   5     1563.10     1624.97     47.52 o
  10   2   5     1810.53     1692.24     37.88 o
  11   2   5      552.25      557.84     18.01 o
  12   2   5      131.61      179.88     10.62 o
  13   2   5      375.72      335.68     14.03 o
  14   2   5      232.77      282.58     18.82 o
  15   2   5      212.42      223.82     17.22 o
  16   2   5      260.97      224.28     17.68 o
  17   2   5      679.05      698.69     21.96 o
  18   2   5       83.92       75.33      7.52 o
  19   2   5        8.37        5.16      4.18 o
  20   2   5      327.56      270.88     13.88 o
  21   2   5      396.35      455.45     17.49 o
  22   2   5      244.89      277.14     13.79 o
  23   2   5      258.51      259.25     12.57 o
  24   2   5      210.65      245.40     31.91 o
  25   2   5      101.65      110.19     25.02 o
  26   2   5       69.85      106.51     23.87 o
  27   2   5      128.11      142.55     24.79 o
  28   2   5       53.85       57.00      7.25 o
   0   3   5      300.09      328.12     16.77 o
   1   3   5      446.86      529.91     15.05 o
   2   3   5      635.60      674.65     16.86 o
   3   3   5      579.01      643.58     16.00 o
   4   3   5      105.12       95.46      7.29 o
   5   3   5      226.20      198.97      9.14 o
   6   3   5      285.79      283.19     10.68 o
   7   3   5      461.89      595.30     16.14 o
   8   3   5      264.13      267.21      9.98 o
   9   3   5      165.48      162.80      7.11 o
  10   3   5      166.97      171.03      7.41 o
  11   3   5       44.39       44.36      4.65 o
  12   3   5     1053.59     1056.39     24.69 o
  13   3   5        6.70        7.84      3.27 o
  14   3   5      518.57      553.27     14.29 o
  15   3   5      129.70      123.50      8.10 o
  16   3   5      154.46      171.15     13.13 o
  17   3   5      364.08      339.87     17.47 o
  18   3   5      328.51      297.22     12.70 o
  19   3   5      225.08      240.48     13.47 o
  20   3   5      362.91      361.01     15.28 o
  21   3   5       42.73       47.60      7.10 o
  22   3   5      342.06      356.39     18.62 o
  23   3   5       12.81       -2.53     19.05 o
  24   3   5       39.97       65.65     23.19 o
  25   3   5       25.66       40.40     18.82 o
  26   3   5        8.36       10.79     15.61 o
  27   3   5      105.81       81.49     18.82 o
   1   4   5      642.41      670.91     14.06 o
   2   4   5       53.27       31.04      4.69 o
   3   4   5      511.18      549.61     13.81 o
   4   4   5      194.77      204.31      8.61 o
   5   4   5     1390.92     1310.19     23.98 o
   6   4   5       21.01        8.32      3.66 o
   7   4   5       77.71       96.32      6.06 o
   8   4   5       68.00       75.20      5.61 o
   9   4   5     1511.93     1503.19     28.14 o
  10   4   5      236.23      272.97      9.53 o
  11   4   5      683.09      661.23     15.27 o
  12   4   5      247.91      224.82      9.59 o
  13   4   5       47.46       55.28      5.83 o
  14   4   5      262.10      262.75     12.08 o
  15   4   5      358.99      358.66     14.15 o
  16   4   5       62.31       54.09      7.95 o
  17   4   5        0.50        2.37      4.08 o
  18   4   5       45.23       47.16      7.37 o
  19   4   5       37.96       21.05      6.09 o
  20   4   5       63.55       47.52     10.56 o
  22   4   5        2.40        8.49     17.45 o
  23   4   5       68.39        8.26     16.99 o
   0   5   5     1070.74     1079.91     31.56 o
   1   5   5       53.06       35.20      5.33 o
   2   5   5     1111.78     1126.61     22.61 o
   3   5   5       20.68       19.03      4.60 o
   4   5   5      122.16      180.32      7.92 o
   5   5   5       50.71       44.40      5.36 o
   6   5   5       32.72       39.41      4.57 o
   7   5   5       11.05        8.39      3.35 o
   8   5   5      471.56      536.57     12.99 o
   9   5   5      190.57      191.23      8.03 o
  10   5   5      494.77      500.74     12.42 o
  11   5   5      213.39      203.87      8.77 o
  12   5   5      343.84      344.90     15.83 o
  13   5   5       51.00       40.97      7.12 o
  14   5   5        5.15       16.07      8.03 o
  15   5   5       18.59       14.23      8.26 o
  16   5   5       36.53       41.55     10.10 o
  17   5   5       10.34        5.97     17.45 o
  19   5   5       23.34        3.21     16.53 o
  21   5   5        6.06        1.61     15.15 o
  22   5   5      132.18      140.26     25.71 o
   1   6   5       71.27       42.53      5.19 o
   2   6   5       47.88       59.17      6.40 o
   3   6   5      140.53      129.70      7.40 o
   4   6   5       89.34       91.45      8.55 o
   5   6   5       10.27       29.68      4.51 o
   6   6   5        9.87        7.34      3.58 o
   7   6   5      157.39      144.00      8.75 o
   8   6   5       48.81       51.98     14.31 o
   9   6   5      170.02      150.62     11.71 o
  10   6   5      297.49      299.34     18.59 o
  11   6   5      195.24      184.56     14.69 o
  12   6   5        7.78       13.06      7.00 o
  13   6   5       18.63       16.95      6.96 o
  14   6   5       39.02       22.73     16.53 o
  15   6   5       12.13       10.33     14.23 o
  16   6   5       45.35       20.20     16.53 o
  17   6   5      105.38      164.36     33.06 o
  18   6   5       66.55      123.50     28.92 o
  19   6   5       72.02      147.60     27.32 o
   0   7   5       29.25       33.29      8.26 o
   1   7   5       15.91       11.80      4.44 o
   2   7   5       26.53       23.38      4.95 o
   3   7   5       23.27       46.71      6.73 o
   4   7   5      192.27      263.86     18.80 o
   5   7   5        0.20        1.87      3.68 o
   6   7   5       83.85       97.94     10.75 o
   7   7   5       70.47       64.18     24.91 o
   8   7   5        2.13        1.15      4.90 o
   9   7   5       19.19       21.92      6.17 o
  10   7   5       13.03        2.24      4.90 o
  11   7   5       23.78       37.24      8.84 o
  12   7   5       10.06       13.78      7.92 o
  13   7   5      126.34      164.16     21.05 o
  20   0   6      211.97      199.71     17.45 o
  22   0   6       26.34       24.79      8.72 o
   1   1   6      311.50      351.22     24.79 o
   2   1   6       43.28       78.74     14.46 o
   3   1   6      499.12      534.64     31.22 o
   4   1   6      195.60      225.65     21.12 o
  10   1   6      866.77      774.75     31.91 o
  11   1   6      611.72      650.33     30.53 o
  12   1   6      141.50      122.12     13.77 o
  17   1   6      146.76      148.29     15.15 o
  18   1   6      114.10      109.73     14.00 o
  19   1   6      197.66      208.21     17.68 o
  20   1   6      143.39      191.45     17.22 o
  21   1   6       29.50       42.24     10.33 o
  25   1   6      120.43      178.82     25.25 o
  26   1   6       19.27       32.14     16.76 o
  27   1   6      192.63      188.92     23.19 o
   0   2   6      679.06      549.56     34.43 o
   1   2   6      216.08      217.37     15.01 o
   2   2   6      157.61      163.77     10.69 o
   3   2   6      311.94      313.65     16.70 o
   4   2   6      900.75      972.93     31.87 o
   5   2   6       30.61       17.48      6.77 o
   6   2   6      254.69      299.75     16.86 o
   7   2   6      288.94      274.19     16.36 o
   8   2   6       24.43       25.17      5.51 o
   9   2   6       67.79       76.77      7.80 o
  10   2   6      121.86      135.07     11.84 o
  11   2   6      800.15      817.82     23.26 o
  12   2   6       16.24        7.92      4.99 o
  13   2   6      438.39      437.95     18.89 o
  14   2   6      671.63      662.96     37.88 o
  15   2   6      302.52      281.99     15.83 o
  16   2   6      813.50      735.50     34.89 o
  17   2   6       19.36       26.21      5.55 o
  18   2   6      227.32      289.63     14.26 o
  19   2   6      128.48      128.95     10.62 o
  20   2   6      111.50      113.10     11.71 o
  23   2   6      156.11      129.47     26.63 o
  24   2   6       93.00       97.79     23.64 o
  25   2   6       76.23      111.11     22.96 o
  26   2   6        3.22        9.87     14.00 o
   1   3   6       73.65      112.52     13.39 o
   2   3   6      103.95      129.90     10.90 o
   3   3   6      374.82      352.13     15.85 o
   4   3   6     1016.53     1035.89     34.71 o
   5   3   6      353.38      351.34     14.25 o
   6   3   6        0.75        6.37      4.86 o
   7   3   6      932.32      976.27     26.02 o
   8   3   6      378.72      381.88     15.38 o
   9   3   6       22.20       43.54      5.65 o
  10   3   6      146.58      177.06      9.23 o
  11   3   6      408.08      411.67     11.95 o
  12   3   6      919.91      944.14     20.08 o
  13   3   6      145.68      187.63     10.64 o
  14   3   6       97.87       85.54     10.53 o
  15   3   6       61.67       49.65      8.86 o
  16   3   6      361.63      380.37     23.64 o
  17   3   6       13.01       11.31      5.60 o
  18   3   6      108.97      117.15     10.47 o
  19   3   6       18.99       15.18      6.09 o
   0   4   6       32.82       25.41      7.89 o
   1   4   6      534.47      475.66     15.19 o
   2   4   6      596.50      649.86     17.79 o
   3   4   6       69.12       48.07      5.77 o
   4   4   6     1153.36     1096.03     21.96 o
   5   4   6      163.70      207.35     10.02 o
   6   4   6      183.41      192.12      9.71 o
   7   4   6      104.09       56.43      5.96 o
   8   4   6      211.29      183.60      8.94 o
   9   4   6       70.00       74.63      6.54 o
  10   4   6       13.86       16.10      4.33 o
  11   4   6      213.80      161.78      8.52 o
  12   4   6      239.74      205.32     10.37 o
  13   4   6       99.17       88.90      9.33 o
  14   4   6      310.79      307.04     15.26 o
  15   4   6      203.58      251.13     19.51 o
  16   4   6       11.80       24.10      8.95 o
  17   4   6       88.04       79.89     12.17 o
  22   4   6       11.57        2.30     14.46 o
  23   4   6       24.23        0.46     13.08 o
   1   5   6       58.11       49.14      7.86 o
   2   5   6      171.04      220.83     13.07 o
   3   5   6      166.68      164.23     11.69 o
   4   5   6       45.22       55.40      6.64 o
   5   5   6       17.57       31.55      5.43 o
   6   5   6      122.44       99.11      7.03 o
   7   5   6       91.38      100.59      6.95 o
   8   5   6      707.45      716.07     16.36 o
   9   5   6       84.37       73.64      7.27 o
  10   5   6       37.08       32.93      6.77 o
  11   5   6       29.00       33.25      8.26 o
  12   5   6      254.29      235.52     18.59 o
  17   5   6       49.97       14.23     16.53 o
  19   5   6        0.65       -6.66     13.54 o
  20   5   6       15.65        2.30     13.54 o
   0   6   6      119.33      122.35     14.46 o
   1   6   6      135.29      144.16     15.15 o
   2   6   6       53.28       58.54     10.33 o
   3   6   6       26.53       13.54      6.89 o
   4   6   6       61.34       54.18     10.10 o
   5   6   6       78.30       79.43     11.71 o
   6   6   6      108.85       25.48     21.58 o
   7   6   6       30.69       28.94     14.00 o
   8   6   6       82.57       60.79     21.12 o
   9   6   6      127.07      126.03     12.86 o
  10   6   6       12.29       18.36      6.65 o
  11   6   6       19.24        9.87     17.91 o
  12   6   6       21.76       17.91     18.36 o
  13   6   6        2.81        0.46     16.07 o
  14   6   6       34.66       13.54     16.99 o
  16   6   6       56.96      117.30     27.78 o
   1   7   6        8.03        9.85      3.95 o
   2   7   6       20.65       16.75      7.35 o
   3   7   6       10.16       19.16      4.30 o
   4   7   6       70.89       68.49      6.32 o
   5   7   6       49.04       40.86      7.35 o
   6   7   6       52.15       79.08     11.98 o
   8   7   6       22.77       37.82     10.05 o
   9   7   6       23.57       33.91      9.72 o
  10   7   6       77.36      108.55     22.27 o
   4   1   7        5.73       30.53     12.86 o
   5   1   7       19.67       11.94     11.48 o
   6   1   7        3.27       10.10     10.10 o
   7   1   7      100.73      100.77     18.59 o
   8   1   7       69.59       49.35     15.84 o
   9   1   7      172.83      166.20     23.87 o
  10   1   7       55.15       47.52     15.15 o
  11   1   7      265.07      252.97     19.28 o
  24   1   7       13.17       22.27     15.61 o
  25   1   7       15.92       37.65     16.53 o
   2   2   7       16.96       21.81     13.31 o
   3   2   7      146.42      139.80     21.81 o
   4   2   7      306.03      255.50     26.63 o
   5   2   7      876.83      874.38     48.90 o
   6   2   7      895.77      869.10     41.78 o
   7   2   7      197.81      229.33     22.50 o
   8   2   7      258.06      290.16     19.22 o
   9   2   7      316.14      301.11     14.26 o
  10   2   7     1263.00     1388.04     38.53 o
  11   2   7      354.49      381.96     18.36 o
  12   2   7       10.79        7.88      6.32 o
  13   2   7      106.00      128.78     20.43 o
  17   2   7       23.46       32.83      9.87 o
  22   2   7       58.94       56.70     20.89 o
  23   2   7        6.75        9.87     15.84 o
  24   2   7      336.97      308.52     26.63 o
   1   3   7      397.46      388.18     33.06 o
   2   3   7      416.88      448.78     35.58 o
   3   3   7       92.75       92.74     19.97 o
   4   3   7      324.04      416.41     34.20 o
   5   3   7        7.04        7.58      8.26 o
   6   3   7      268.42      280.30     15.94 o
   7   3   7       92.79       96.32     10.99 o
   8   3   7      634.25      691.87     19.85 o
   9   3   7      101.52      117.81      9.67 o
  10   3   7        8.79       21.29      7.05 o
  11   3   7      157.45      193.52     17.45 o
  12   3   7      445.94      494.46     27.55 o
  13   3   7      498.30      521.32     27.78 o
  14   3   7       14.64       19.05      9.18 o
  15   3   7       14.93       19.28      8.95 o
  16   3   7       48.88       46.60     11.02 o
   1   4   7       88.93       84.17      9.89 o
   2   4   7       21.66       23.06      6.96 o
   3   4   7      150.70      144.74     11.67 o
   4   4   7       43.90       56.01      9.99 o
   5   4   7      196.13      139.43     11.35 o
   6   4   7      718.53      741.87     19.95 o
   7   4   7        4.78        3.39      4.30 o
   8   4   7       51.98       44.98      6.22 o
   9   4   7      659.56      709.55     19.27 o
  10   4   7       81.14       88.91      9.74 o
  11   4   7      166.68      187.09     12.17 o
  12   4   7       32.40       32.15      6.93 o
   0   5   7      142.67      149.67     16.07 o
   1   5   7       24.03       31.11      7.37 o
   2   5   7      193.56      223.01     12.99 o
   3   5   7       12.92       19.29      6.41 o
   4   5   7       12.70       10.55      4.49 o
   5   5   7      109.26       95.00      7.65 o
   6   5   7      203.15      198.59     12.29 o
  15   5   7        6.03        3.44     16.30 o
  16   5   7       59.13       12.86     15.61 o
  17   5   7       27.54        9.41     15.15 o
   1   6   7      116.20      101.69     11.48 o
   2   6   7       29.83       32.37      7.58 o
   3   6   7       38.33       43.16      8.49 o
   5   6   7       40.13       59.91      9.18 o
   6   6   7       85.47       22.50     19.97 o
   7   6   7       24.74       11.02     19.51 o
   8   6   7        8.29       -2.07     17.91 o
  10   6   7       48.08       25.02     19.28 o
  11   6   7        0.89       -4.36     16.76 o
  12   6   7       88.71       59.68     20.43 o
  10   2   8       18.72        8.72      8.26 o
  11   2   8      397.92      366.37     23.41 o
   6   3   8      208.87      175.61     17.45 o
   7   3   8      247.09      246.77     19.51 o
   8   3   8      107.84      114.32     14.92 o
   9   3   8       23.26       32.60      9.87 o
  10   3   8      561.58      516.73     27.78 o
   0   4   8      147.49      151.74     16.99 o
   1   4   8      206.33      233.37     14.12 o
   2   4   8       68.87       80.87      9.90 o
   3   4   8        7.58       13.54      8.95 o
   4   4   8      208.56      180.43     17.22 o
   6   5   8      110.49       13.54     21.35 o
   7   5   8        0.64       -0.46     19.74 o
  10   5   8        1.95       10.10     18.36 o
  11   5   8       45.76        8.26     16.99 o
  12   5   8      133.84       38.11     19.28 o
  13   5   8       13.75        1.38     16.76 o
   2   6   8       16.04       16.98      3.97 o
   3   6   8       26.35       31.91      6.43 o
   4   6   8       30.00       49.35      7.35 o
 
